# Supplementary material for: Congenital heart defects genetic architecture in a small cohort: an integrated approach to prioritizing variants
Source: Front Cardiovasc Med. 2026 Jul 6;13:1850208. doi: 10.3389/fcvm.2026.1850208 (PMC13381780; doi:10.3389/fcvm.2026.1850208)
Supplement: Supplementary file 1 [file Datasheet1.xlsx]

## Sheet: CHD meta-data
Patient code	Age, years	Age, mounts	Sex	Region	ICD-10 codes		Septal defects	Right heart lesions	Left heart lesions	Anomalies of thoracic arteries and veins	Other congenital heart defects
770006270000	4		male	Moscow	Q89.3, Q89.0, Q21.2, Q21.1, Q21.0, Q23.8, Q24.3, Q25.1, Q22.5, Q26.1, Q24.5, I51.7, I51.5, I51.8, I27.2, I44.2, Q43.3, Q43.8, Q33.4	131	1	1	1	1	1
770005040000	13		male	Moscow	Q21.3, Q21.0, Q21.1,I25.3, I27.2,N39.4, Q60.4, M41.4, Q66.6	59	1	1
770005200000	0	0	male	Moscow	Q25.4, Q21.0, Q21.1, Q25.0, Q39.1, P24.9	41	1			1
770006120000	0	1	male	Moscow	Q20.2, Q21.0, Q21.1, D82.1, J02.9, H65.9	40	1				1
770006260000	0	1	male	Moscow	Q26.2, Q26.8, Q21.1, I51.7, I51.5, I27.2	40	1				1
770005300000	1		female	Moscow	Q20.4, Q21.2, Q21.1,Q89.3,Q25.6,Q25.0	37	1			1	1
770006040000	4		male	Moscow	Q21.2, Q25.6, Q21.2, Q25.7, Q21.1,	35	1			1
770006140000	0	0	male	Moscow	Q20.3, Q21.0, Q21.1, Q25.1, Q25.0,	35	1			1	1
770006250000	0	4	female	Moscow	Q21.2, I44.2, Q21.0, Q21.1, Q43.3	34	1				1
770005090000	0	0	male	Moscow	Q21.0, Q25.1, I35.1, I35.3, Q53.2	33	1			1
770005230000	0	0	male	Moscow	Q24.8, Q23.0, Q23.3, Q25.0, Q21.1	33	1		1	1	1
770006110000	1		male	Moscow	Q21.2, Q25.0, Q21.1, Q25.4, Q90.9	33	1			1
770006290000	0	0	male	Moscow	Q23.4, Q23.2, Q21.1, Q22.8, G93.4	33	1	1	1
770005050000	0	1	male	Moscow	Q23.4, Q25.4, Q21.1, Q25.1,	30	1		1	1
770005110000	1		female	Moscow	Q21.0, Q21.1, Q21.2, Q23.4,	27	1		1
770005170000	0	1	female	Moscow	Q20.3, Q25.0, Q21.1, I27.2	27	1			1	1
770006000000	0	0	female	Moscow	Q21.1, Q26.2, Q21.0, Q21.1,	27	1				1
770005020000	0	0	male	Moscow	Q25.5, Q21.0, Q21.1, D82.1	26	1			1
770005060000	0	0	female	Moscow	Q22.0, Q22.6, Q21.1, Q25.0	26	1	1		1
770005070000	0	7	male	Moscow	Q22.1, Q25.6, Q21.1, Q25.0	26	1	1		1
770006010000	3		female	Moscow	Q25.5, Q21.0, Q25.0, Q21.1	26	1			1
770006030000	2		male	Moscow	Q21.0, Q27.8, Q03.8, Q63.1	26	1				1
770006100000	0	0	female	Moscow	Q25.5, Q20.3, Q21.0, Q25.0	26	1			1	1
770006190000	0	0	male	Moscow	Q22.4, Q21.0, Q22.1, Q25.0	26	1	1		1
770005160000	0	1	male	Moscow	Q23.4, Q25.0, Q21.1, Р38	24	1		1	1
770005150000	0	1	female	Moscow	Q20.3, Q25.0, Q21.1,	22	1			1	1
770005010000	0	3	female	Moscow	Q25.5, Q25.7, Q21.0	20	1			1
770005120000	0	1	male	Moscow	Q23.4, Q25.0, Q21.1,	20	1		1	1
770005030000	2		female	Moscow	Q23.3, Q21.0, Q90.9	19	1		1
770005130000	0	0	male	Moscow	Q23.4, Q25.0, Q21.1	19	1		1	1
770005190000	0	5	male	Moscow	Q23.4, Q25.0, Q21.1	19	1		1	1
770005270000	6		female	Moscow	Q25.5, Q21.0, Q21.1	19	1			1
770005280000	1		female	Moscow	Q20.1, Q21.1, Q21.0	19	1				1
770005290000	0	1	male	Moscow	Q23.4, Q25.0, Q21.1	19	1		1	1
770006130000	2		male	Moscow	Q21.3, Q21.1, Q25.6	19	1	1		1
770006150000	0	0	male	Moscow	Q21.3, Q21.1, Q25.0	19	1	1		1
770006170000	0	0	female	Moscow	Q25.1, Q21.1, Q25.0	19	1			1
770006220000	0	0	female	Moscow	Q25.1, Q25.0, Q21.1	19	1			1
770006240000	0	4	female	Moscow	Q25.1, Q25.0, Q21.2	19	1			1
770006060000	2		female	Moscow	Q21.0, Q21.1,	14	1
770006200000	1		male	Moscow	Q21.0, Q21.1,	14	1
770006090000	0	2	female	Moscow	Q23.0, Q25.4	13			1	1
770005260000	3		female	Moscow	Q20.3, Q21.0	12	1				1
770006160000	0	0	female	Moscow	Q23.0, Q21.1	12	1		1
770006180000	0	0	male	Moscow	Q23.0, Q21.1	12	1		1
770005250000	3		male	Moscow	Q23.0	5			1
770006020000	2		female	Moscow	Q25.0	5				1
770006050000	4		male	Moscow	Q25.0	5				1
770006070000	4		female	Moscow	Q25.1	5				1
770006210000	0	3	female	Moscow	Q21.1	5	1

## Sheet: ICD-10 base
ICD-10 code	Count of patients	ICD-10 diagnosis	CHSD groupe
Р38	0	Omphalitis of newborn with or without mild haemorrhage
D82.1	2	Di George syndrome
G93.4	1	Encephalopathy, unspecified
H65.9	1	Nonsuppurative otitis media, unspecified
I25.3	1	Aneurysm of heart
I27.2	4	Other secondary pulmonary hypertension
I35.1	1	Aortic (valve) insufficiency
I35.3	1	Aortic valve disorder, unspecified
I44.2	2	Bifascicular block
I51.5	2	Myocardial degeneration
I51.7	2	Cardiomegaly
I51.8	1	Other ill-defined heart diseases
J02.9	1	Acute pharyngitis, unspecified
M41.4	1	Neuromuscular scoliosis
N39.4	1	Other specified urinary incontinence
P24.9	1	Neonatal aspiration syndrome, unspecified
Q03.8	1	Other congenital hydrocephalus
Q20.1	1	Double outlet right ventricle	Other congenital heart defects
Q20.2	1	Double outlet left ventricle	Other congenital heart defects
Q20.3	5	Discordant ventriculoarterial connection	Other congenital heart defects
Q20.4	1	Double inlet ventricle	Other congenital heart defects
Q21.0	21	Ventricular septal defect	Septal defects
Q21.1	39	Atrial septal defect	Septal defects
Q21.2	8	Atrioventricular septal defect	Septal defects
Q21.3	3	Tetralogy of Fallot	Right heart lesions
Q22.0	1	Pulmonary valve atresia	Right heart lesions
Q22.1	2	Congenital pulmonary valve stenosis	Right heart lesions
Q22.4	1	Congenital tricuspid stenosis	Right heart lesions
Q22.5	1	Ebstein anomaly	Right heart lesions
Q22.6	2	Hypoplastic right heart syndrome	Right heart lesions
Q22.8	1	Other congenital malformations of tricuspid valve	Right heart lesions
Q23.0	5	Congenital stenosis of aortic valve	Left heart lesions
Q23.2	2	Congenital mitral stenosis	Left heart lesions
Q23.3	2	Congenital mitral insufficiency	Left heart lesions
Q23.4	9	Hypoplastic left heart syndrome	Left heart lesions
Q23.8	1	Other congenital malformations of aortic and mitral valves	Left heart lesions
Q24.3	1	Pulmonary infundibular stenosis	Other congenital heart defects
Q24.5	1	Malformation of coronary vessels	Other congenital heart defects
Q24.8	1	Other specified congenital malformations of heart	Other congenital heart defects
Q25.0	25	Patent ductus arteriosus	Anomalies of thoracic arteries and veins
Q25.1	8	Coarctation of aorta	Anomalies of thoracic arteries and veins
Q25.4	4	Other congenital malformations of aorta	Anomalies of thoracic arteries and veins
Q25.5	6	Atresia of pulmonary artery	Anomalies of thoracic arteries and veins
Q25.6	4	Stenosis of pulmonary artery	Anomalies of thoracic arteries and veins
Q25.7	2	Other congenital malformations of pulmonary artery	Anomalies of thoracic arteries and veins
Q26.1	1	Persistent left superior vena cava	Other congenital heart defects
Q26.2	2	Total anomalous pulmonary venous connection	Other congenital heart defects
Q26.8	1	Other congenital malformations of great veins	Other congenital heart defects
Q27.8	1	Other specified congenital malformations of peripheral vascular system	Other congenital heart defects
Q33.4	1	Congenital bronchiectasis
Q39.1	1	Atresia of oesophagus with tracheo-oesophageal fistula
Q43.3	2	Congenital malformations of intestinal fixation
Q43.8	1	Other specified congenital malformations of intestine
Q53.2	1	Undescended testicle, bilateral
Q60.4	1	Renal hypoplasia, bilateral
Q63.1	1	Polycystic kidney, unspecified
Q66.6	1	Other congenital valgus deformities of feet
Q89.0	1	Congenital malformations of spleen
Q89.3	2	Situs inversus
Q90.9	2	Down syndrome, unspecified

## Sheet: Control meta-data
Patient code	Sex	Age, years	Region	Illnesses
770221020000	XY	47	Moscow	no
770221700000	XY	50	Moscow	no
770227930000	XY	59	Moscow	no
770228560000	XY	49	Moscow	no
770229640000	XX	51	Moscow	no
770229730000	XY	54	Moscow	no
770231560000	XY	49	Moscow	no
770235500000	XY	45	Moscow	no
770236010000	XY	47	Moscow	no
770238530000	XY	45	Moscow	no
770238810000	XY	53	Moscow	no
770240820000	XY	45	Moscow	no
770240870000	XY	46	Moscow	no
770242020000	XY	58	Moscow	no
770245430000	XY	47	Moscow	no
770259720000	XX	54	Moscow	no
770259730000	XY	46	Moscow	no
770267390000	XY	48	Moscow	no
770269230000	XY	45	Moscow	no
773000520000	XX	60	Moscow	no
773000550000	XY	49	Moscow	no
773000610000	XY	53	Moscow	no
773000670000	XY	54	Moscow	no
773000900000	XY	45	Moscow	no
773000920000	XX	58	Moscow	no
773001650000	XX	60	Moscow	no
773002960000	XY	52	Moscow	no
773006280000	XY	46	Moscow	no
773006290000	XY	60	Moscow	no
773006470000	XX	54	Moscow	no
773006620000	XY	59	Moscow	no
773006940000	XX	45	Moscow	no
773019670000	XX	50	Moscow	no
773019900000	XY	45	Moscow	no
773020610000	XY	52	Moscow	no
773020910000	XY	56	Moscow	no
773021110000	XY	47	Moscow	no
773021590000	XX	55	Moscow	no
773021620000	XX	45	Moscow	no
773021640000	XX	59	Moscow	no
773021670000	XX	50	Moscow	no
773021720000	XY	47	Moscow	no
773021760000	XX	47	Moscow	no
773021880000	XX	55	Moscow	no
773021900000	XX	50	Moscow	no
773021950000	XX	52	Moscow	no
773021970000	XX	54	Moscow	no
773021990000	XX	54	Moscow	no
773022130000	XY	48	Moscow	no
773022260000	XY	49	Moscow	no
773022310000	XY	45	Moscow	no
773022320000	XY	48	Moscow	no
773022340000	XX	45	Moscow	no
773024370000	XY	56	Moscow	no
773025300000	XX	59	Moscow	no
773026360000	XY	54	Moscow	no
773027020000	XY	48	Moscow	no
773027460000	XX	50	Moscow	no
773027700000	XX	54	Moscow	no
773028130000	XY	54	Moscow	no
773028860000	XY	60	Moscow	no
773029420000	XX	58	Moscow	no
773030790000	XX	48	Moscow	no
773030980000	XY	59	Moscow	no
773031380000	XX	46	Moscow	no
773031410000	XY	52	Moscow	no
773031620000	XX	45	Moscow	no
773031720000	XX	60	Moscow	no
773033710000	XY	51	Moscow	no
773035250000	XY	53	Moscow	no
773036030000	XY	58	Moscow	no
773037200000	XX	57	Moscow	no
773037770000	XY	47	Moscow	no
773038140000	XX	48	Moscow	no
773038210000	XX	60	Moscow	no
773038240000	XX	54	Moscow	no
773038390000	XY	51	Moscow	no
773038400000	XY	45	Moscow	no
773038430000	XX	57	Moscow	no
773038440000	XY	59	Moscow	no
773038460000	XY	58	Moscow	no
773038620000	XY	55	Moscow	no
773040550000	XX	45	Moscow	no
773040560000	XY	49	Moscow	no
773041390000	XX	59	Moscow	no
773042770000	XY	45	Moscow	no
773043210000	XX	54	Moscow	no
773044880000	XX	48	Moscow	no
773046500000	XX	56	Moscow	no
773046800000	XY	56	Moscow	no
773046980000	XX	48	Moscow	no
773049080000	XY	58	Moscow	no
773049110000	XY	46	Moscow	no
773049160000	XY	50	Moscow	no
773050250000	XX	48	Moscow	no
773050790000	XX	58	Moscow	no
773050810000	XY	47	Moscow	no
773050860000	XX	56	Moscow	no
773050900000	XY	59	Moscow	no
773051020000	XY	51	Moscow	no
