# Supplementary material for: Congenital heart defects genetic architecture in a small cohort: an integrated approach to prioritizing variants
Source: Front Cardiovasc Med. 2026 Jul 6;13:1850208. doi: 10.3389/fcvm.2026.1850208 (PMC13381780; doi:10.3389/fcvm.2026.1850208)
Supplement: Supplementary file 3 [file Table2.xlsx]

## Sheet: CHDdatabase_39genes
Column1	Evidence ID	Gene	Ensembl ID	PubMed ID	Abstract	Study Type	Species	Associated CHD	Syndrome	Conclusion
30	CHDGE31	ACVR1	ENSG00000115170	21248739		PCR sequencing	Human	ASD	Down syndrome	positive
32	CHDGE33	ACVR1	ENSG00000115170	23023937		Candidate gene CNV analysis	Human	VSD; ASD	Undiagnosed syndrome	positive
33	CHDGE34	ACVR1	ENSG00000115170	29089047		Whole exome sequencing	Human	LSLs	Non-syndrome	positive
34	CHDGE35	ACVR1	ENSG00000115170	30293987		Whole genome sequencing	Human	VSD; Right ventricular hypoplasia; PS	Non-syndrome	positive
35	CHDGE36	ACVR2B	ENSG00000114739	30120289		Targeted sequencing	Human	CHD	HTX	positive
36	CHDGE37	ACVR2B	ENSG00000114739	30293987		Whole genome sequencing	Human	TOF; Malformation of the outflow tracts	Non-syndrome	positive
242	CHDGE243	BCL9	ENSG00000116128	21208432		Microarray	Human	TOF	Non-syndrome	positive
243	CHDGE244	BCL9	ENSG00000116128	22199024		Genome-wide CNV analysis	Human	VSD; TOF; TGA; PA; Dysplasia of mitral valve; ASD	Non-syndrome	positive
244	CHDGE245	BCL9	ENSG00000116128	22912587		Candidate gene CNV analysis	Human	TOF	Non-syndrome	positive
245	CHDGE246	BCL9	ENSG00000116128	22939634		Genome-wide CNV analysis	Human	TOF	Non-syndrome	positive
246	CHDGE247	BCL9	ENSG00000116128	25516202		Candidate gene CNV analysis	Human	CHD	Non-syndrome	positive
247	CHDGE248	BCL9	ENSG00000116128	26238956		CNV case report	Human	TOF; POF; PDA	Non-syndrome	positive
248	CHDGE249	BCL9	ENSG00000116128	26643481		Genome-wide CNV analysis	Human	TOF	Non-syndrome	positive
249	CHDGE250	BCL9	ENSG00000116128	28398664		Candidate gene CNV analysis	Human	TGA; TA	Non-syndrome	positive
273	CHDGE274	BMPR1A	ENSG00000107779	24127225		Genome-wide CNV analysis	Human	TOF	Non-syndrome	positive
275	CHDGE276	BMPR1A	ENSG00000107779	26383923		Genome-wide CNV analysis	Human	ASD	Undiagnosed syndrome	positive
276	CHDGE277	BMPR1A	ENSG00000107779	27821535		Candidate gene CNV analysis	Human	Isomerism; APVC	Non-syndrome	positive
277	CHDGE278	BMPR1A	ENSG00000107779	28653806		Genome-wide CNV analysis	Human	CoA; Aortic obstruction	Non-syndrome	positive
278	CHDGE279	BMPR1A	ENSG00000107779	30293987		Genome-wide CNV analysis	Human	MR; Congenital anomaly of atrioventricular valve; AVSD	Non-syndrome	positive
279	CHDGE280	BMPR2	ENSG00000204217	23298310		Candidate gene CNV analysis	Human	VSD	Fetal alcohol syndrome	positive
280	CHDGE281	BMPR2	ENSG00000204217	23298310		DHPLC analysis/PCR sequencing	Human	CHD	Non-syndrome	positive
281	CHDGE282	BMPR2	ENSG00000204217	23840981		Genome-wide CNV analysis	Human	VSD; PDA; ASD	2q32 microdeletion syndrome	positive
282	CHDGE283	BMPR2	ENSG00000204217	27788187		Genome-wide CNV analysis	Human	EA	Non-syndrome	positive
283	CHDGE284	BMPR2	ENSG00000204217	27788187		PCR sequencing	Human	EA	Non-syndrome	positive
291	CHDGE292	BRAF	ENSG00000157764	17551924		PCR sequencing	Human	PS; PDA; ASD	Cardiofaciocutaneous syndrome	positive
292	CHDGE293	BRAF	ENSG00000157764	17603482		PCR sequencing	Human	VSD; ASD	Noonan syndrome	positive
294	CHDGE295	BRAF	ENSG00000157764	17704260		PCR sequencing	Human	CHD | CHD	Noonan syndrome | Cardiofaciocutaneous syndrome	positive
295	CHDGE296	BRAF	ENSG00000157764	19206169		Targeted sequencing	Human	PS; Dysplasia of pulmonary valve; Congenital supravalvar pulmonary stenosis; ASD | Polyvalvular dysplasia; Dysplasia of mitral valve | PS; Polyvalvular dysplasia; MVS; Dysplasia of pulmonary valve; Dysplasia of mitral valve; Congenital supravalvar pulmonary stenosis; CHD; ASD	Noonan syndrome | LEOPARD syndrome | Cardiofaciocutaneous syndrome	positive
296	CHDGE297	BRAF	ENSG00000157764	19206169		Functional analysis	Human	ASD | Polyvalvular dysplasia; Dysplasia of mitral valve | PS; Dysplasia of pulmonary valve; Dysplasia of mitral valve; Congenital supravalvar pulmonary stenosis	Noonan syndrome | LEOPARD syndrome | Cardiofaciocutaneous syndrome	positive
297	CHDGE298	BRAF	ENSG00000157764	19416762		PCR sequencing	Human	TOF	LEOPARD syndrome	positive
298	CHDGE299	BRAF	ENSG00000157764	22876591		PCR sequencing	Human	PS	Cardiofaciocutaneous syndrome	positive
299	CHDGE300	BRAF	ENSG00000157764	27821535		Candidate gene CNV analysis	Human	Isomerism; APVC	Non-syndrome	positive
300	CHDGE301	BRAF	ENSG00000157764	28525297		Candidate gene association	Human	Septal defects	Non-syndrome	negative
301	CHDGE302	BRAF	ENSG00000157764	28653806		Genome-wide CNV analysis	Human	BAV	Non-syndrome	positive
302	CHDGE303	BRAF	ENSG00000157764	29084544		Whole exome sequencing	Human	VSD; ASD	Noonan syndrome	positive
303	CHDGE304	BRAF	ENSG00000157764	30732632		Whole exome/targeted sequencing	Human	VSD; PS; ASD	RASopathies	positive
475	CHDGE476	CHD7	ENSG00000171316	15300250		Candidate gene CNV analysis	Human	CHD	CHARGE syndrome	positive
476	CHDGE477	CHD7	ENSG00000171316	15300250		PCR sequencing	Human	CHD	CHARGE syndrome	positive
477	CHDGE478	CHD7	ENSG00000171316	16155193		PCR sequencing	Human	PDA; DORV; CHD; AVSD	CHARGE syndrome	positive
478	CHDGE479	CHD7	ENSG00000171316	16400610		PCR sequencing	Human	CHD	CHARGE syndrome	positive
479	CHDGE480	CHD7	ENSG00000171316	17661815		PCR sequencing	Human	VSD; EA; ASD; Aortic root anterior and rightward to pulmonary root	CHARGE syndrome	positive
480	CHDGE481	CHD7	ENSG00000171316	18445044		Candidate gene CNV analysis	Human	CHD	CHARGE syndrome	positive
481	CHDGE482	CHD7	ENSG00000171316	18445044		PCR sequencing	Human	CHD	CHARGE syndrome	positive
484	CHDGE485	CHD7	ENSG00000171316	21146804		PCR sequencing	Human	ASD	CHARGE syndrome	positive
485	CHDGE486	CHD7	ENSG00000171316	23215558		SV case report	Human	TA; Right ventricular hypoplasia	CHARGE syndrome	positive
487	CHDGE488	CHD7	ENSG00000171316	24416387		PCR sequencing	Human	VSD; TR; RAA; ASD; AR	VATER/VACTERL association	positive
488	CHDGE489	CHD7	ENSG00000171316	25077900		Targeted sequencing	Human	CHD	Kallmann syndrome	positive
489	CHDGE490	CHD7	ENSG00000171316	25553296		Candidate gene CNV analysis	Human	PS; PDA; ASD; AS	CHARGE syndrome	positive
490	CHDGE491	CHD7	ENSG00000171316	25606431		PCR sequencing	Human	ASD	CHARGE syndrome	positive
491	CHDGE492	CHD7	ENSG00000171316	26334530		CNV case report	Human	PDA	CHARGE syndrome	positive
492	CHDGE493	CHD7	ENSG00000171316	26590800		PCR sequencing	Human	CHD	CHARGE syndrome	positive
493	CHDGE494	CHD7	ENSG00000171316	28609304		PCR sequencing	Human	PDA	CHARGE syndrome	positive
494	CHDGE495	CHD7	ENSG00000171316	29178447		PCR sequencing	Human	CHD	CHARGE syndrome	positive
495	CHDGE496	CHD7	ENSG00000171316	29541814		Genome-wide CNV analysis	Human	PDA	Undiagnosed syndrome	positive
496	CHDGE497	CHD7	ENSG00000171316	29848184		Targeted sequencing	Human	TGA	Non-syndrome	positive
497	CHDGE498	CHD7	ENSG00000171316	30293987		Whole genome sequencing	Human	Malformation of the outflow tracts	Non-syndrome	positive
498	CHDGE499	CHD7	ENSG00000171316	30896870		Targeted sequencing	Human	VSD; ASD	Non-syndrome	positive
499	CHDGE500	CHD7	ENSG00000171316	31146700		Targeted sequencing	Human	VSD; RAA; PS; PDA; CoA; ASD	CHARGE syndrome	positive
500	CHDGE501	CHD7	ENSG00000171316	31315586		Whole exome sequencing	Human	VSD; MR; ASD	CHARGE syndrome	positive
501	CHDGE502	CHD7	ENSG00000171316	31729160		PCR sequencing	Human	VSD; Vena cava abnormality; PS; POF; PDA; DORV; ASD	CHARGE syndrome	positive
502	CHDGE503	CHD7	ENSG00000171316	31859737		PCR sequencing	Human	VSD; PDA; CoA	CHARGE syndrome	positive
636	CHDGE637	CREBBP	ENSG00000005339	16231561		Candidate gene CNV analysis	Human	PDA	Rubinstein-Taybi syndrome	positive
637	CHDGE638	CREBBP	ENSG00000005339	17702016		Genome-wide CNV analysis	Human	ASD	Trisomy 16p13 syndrome	positive
638	CHDGE639	CREBBP	ENSG00000005339	21208432		Microarray	Human	TOF	Non-syndrome	positive
639	CHDGE640	CREBBP	ENSG00000005339	29573438		Candidate gene CNV analysis	Human	CoA; ASD	Non-syndrome	positive
640	CHDGE641	CRELD1	ENSG00000163703	21080147		PCR sequencing	Human	AVSD	Non-syndrome	positive
641	CHDGE642	CRELD1	ENSG00000163703	22523272		PCR sequencing	Human	AVSD	Down syndrome	positive
643	CHDGE644	CRELD1	ENSG00000163703	25516202		Candidate gene CNV analysis	Human	CHD	Non-syndrome	positive
644	CHDGE645	CRELD1	ENSG00000163703	27637763		Targeted sequencing	Human	CHD	HTX	positive
645	CHDGE646	CRELD1	ENSG00000163703	28358424		PCR sequencing	Human	CHD	Non-syndrome	positive
646	CHDGE647	CRELD1	ENSG00000163703	29054759		PCR sequencing	Human	AVSD	Down syndrome	positive
720	CHDGE721	DCHS1	ENSG00000166341	25516202		Candidate gene CNV analysis	Human	CHD	Non-syndrome	positive
721	CHDGE722	DCHS1	ENSG00000166341	30293987		Whole genome sequencing	Human	SV; Obstructive CHD; HLHS	Non-syndrome	positive
873	CHDGE875	DVL1	ENSG00000107404	31624253		Whole exome sequencing	Human	LVOTO	Non-syndrome	positive
884	CHDGE886	EDN1	ENSG00000078401	21120947		Genome-wide CNV analysis	Human	ASD	Non-syndrome	positive
885	CHDGE887	EDN1	ENSG00000078401	24459294		Targeted sequencing	Human	TOF	Non-syndrome	positive
886	CHDGE888	EDN1	ENSG00000078401	27450023		Candidate gene protein expression	Human	CHD	Non-syndrome	positive
958	CHDGE960	ETS1	ENSG00000134954	19942620		Genome-wide CNV analysis	Human	HLHS; DORV; ASD	Non-syndrome	positive
960	CHDGE962	ETS1	ENSG00000134954	22912587		Candidate gene CNV analysis	Human	TOF	Non-syndrome	positive
961	CHDGE963	ETS1	ENSG00000134954	25516202		Candidate gene CNV analysis	Human	CHD	Non-syndrome	positive
962	CHDGE964	ETS1	ENSG00000134954	28653806		Genome-wide CNV analysis	Human	HLHS; CoA	Non-syndrome	positive
963	CHDGE965	ETS1	ENSG00000134954	29573438		Candidate gene CNV analysis	Human	VSD; CoA	Non-syndrome	positive
964	CHDGE966	ETS1	ENSG00000134954	31633846		Genome-wide CNV analysis	Human	HLHS; CoA; AS	Jacobsen syndrome	positive
1176	CHDGE1178	GATA4	ENSG00000136574	10096597		Candidate gene CNV analysis	Human	VSD; Vena cava abnormality; TOF; PS; MR; AVSD; ASD	8p23.1 deletion syndrome	positive
1177	CHDGE1179	GATA4	ENSG00000136574	12845333		Genome-wide linkage study	Human	ASD	Non-syndrome	positive
1178	CHDGE1180	GATA4	ENSG00000136574	12845333		PCR sequencing	Human	VSD; PS; PDA; MR; AVSD; ASD; AR	Non-syndrome	positive
1179	CHDGE1181	GATA4	ENSG00000136574	12845333		Functional analysis	Human	VSD; PS; PDA; MR; AVSD; ASD; AR	Non-syndrome	positive
1182	CHDGE1184	GATA4	ENSG00000136574	16077733		CNV case report	Human	PS	Undiagnosed syndrome	positive
1184	CHDGE1186	GATA4	ENSG00000136574	16470721		PCR sequencing	Human	TOF	Non-syndrome	positive
1185	CHDGE1187	GATA4	ENSG00000136574	16604480		Targeted sequencing	Human	VSD; PDA; ASD	Non-syndrome	positive
1186	CHDGE1188	GATA4	ENSG00000136574	18672102		PCR sequencing	Human	VSD; TOF; ECD	Non-syndrome	positive
1188	CHDGE1190	GATA4	ENSG00000136574	19302747		Targeted sequencing	Human	VSD; TOF	Non-syndrome	positive
1189	CHDGE1191	GATA4	ENSG00000136574	20347099		PCR sequencing	Human	PS; ASD	Non-syndrome	positive
1190	CHDGE1192	GATA4	ENSG00000136574	20450724		Targeted sequencing	Human	CHD	Non-syndrome	positive
1191	CHDGE1193	GATA4	ENSG00000136574	20659440		PCR sequencing	Human	VSD; PS; ASD	Non-syndrome	positive
1193	CHDGE1195	GATA4	ENSG00000136574	21276881		PCR sequencing	Human	VSD; TGA; Subaortic membrane; PDA; CoA; AVSD	Non-syndrome	positive
1194	CHDGE1196	GATA4	ENSG00000136574	21373748		PCR sequencing	Human	VSD; ASD	Non-syndrome	positive
1195	CHDGE1197	GATA4	ENSG00000136574	21519287		Whole exome sequencing	Human	TOF	Non-syndrome	positive
1196	CHDGE1198	GATA4	ENSG00000136574	21637475		PCR sequencing	Human	CHD	Non-syndrome	positive
1197	CHDGE1199	GATA4	ENSG00000136574	21815254		Candidate gene CNV analysis	Human	PS; EA	Non-syndrome	positive
1198	CHDGE1200	GATA4	ENSG00000136574	21933911		Genome-wide CNV analysis	Human	TOF; PDA; BAV; AVSD; AS; APVC | VSD; TOF; PDA; BAV; AVSD; ASD	8p23.1 duplication syndrome | 8p23.1 deletion syndrome	positive
1199	CHDGE1201	GATA4	ENSG00000136574	22011241		Targeted sequencing	Human	VSD; TGA; POF	Non-syndrome	positive
1200	CHDGE1202	GATA4	ENSG00000136574	22101736		PCR sequencing	Human	VSD; PDA; ASD	Non-syndrome	positive
1202	CHDGE1204	GATA4	ENSG00000136574	22503907		Candidate gene association	Human	TOF	Non-syndrome	positive
1203	CHDGE1205	GATA4	ENSG00000136574	22503907		Candidate gene association	Human	TOF	Non-syndrome	negative
1205	CHDGE1207	GATA4	ENSG00000136574	22648249		PCR sequencing	Human	VSD; PS; PDA; ASD	Non-syndrome	positive
1207	CHDGE1209	GATA4	ENSG00000136574	22939634		Genome-wide CNV analysis	Human	VSD; TOF; BAV; AVSD; AR	Non-syndrome	positive
1208	CHDGE1210	GATA4	ENSG00000136574	22959235		PCR sequencing	Human	VSD; TOF; TGA; PDA; AVSD; ASD	Non-syndrome	positive
1209	CHDGE1211	GATA4	ENSG00000136574	23404914		Genome-wide CNV analysis	Human	AVSD	Non-syndrome	positive
1210	CHDGE1212	GATA4	ENSG00000136574	23583740		Targeted sequencing	Human	CHD	Non-syndrome	positive
1211	CHDGE1213	GATA4	ENSG00000136574	23696316		CNV case report	Human	VSD; ASD	Non-syndrome	positive
1212	CHDGE1214	GATA4	ENSG00000136574	23979609		Genome-wide CNV analysis	Human	VSD	Non-syndrome	positive
1213	CHDGE1215	GATA4	ENSG00000136574	24000169		PCR sequencing	Human	TOF; ASD	Non-syndrome	positive
1214	CHDGE1216	GATA4	ENSG00000136574	24000169		Functional analysis	Human	TOF; ASD	Non-syndrome	positive
1215	CHDGE1217	GATA4	ENSG00000136574	24127225		Genome-wide CNV analysis	Human	TOF	Non-syndrome	positive
1216	CHDGE1218	GATA4	ENSG00000136574	25260786		Targeted sequencing	Human	CoA; BAV	Non-syndrome	positive
1217	CHDGE1219	GATA4	ENSG00000136574	25516202		Candidate gene CNV analysis	Human	CHD	Non-syndrome	positive
1220	CHDGE1222	GATA4	ENSG00000136574	25928801		Candidate gene association	Human	ASD	Non-syndrome	positive
1221	CHDGE1223	GATA4	ENSG00000136574	25928801		Candidate gene association	Human	VSD	Non-syndrome	positive
1222	CHDGE1224	GATA4	ENSG00000136574	25928801		Candidate gene association	Human	TOF	Non-syndrome	positive
1223	CHDGE1225	GATA4	ENSG00000136574	26014430		Candidate gene CNV analysis	Human	VSD	Non-syndrome	positive
1224	CHDGE1226	GATA4	ENSG00000136574	26014430		PCR sequencing	Human	VSD; Vena cava abnormality; TOF; RAA; Mitral cleft; ASD	Non-syndrome	positive
1225	CHDGE1227	GATA4	ENSG00000136574	26376067		Whole exome sequencing	Human	VSD; ASD	Non-syndrome	positive
1226	CHDGE1228	GATA4	ENSG00000136574	26704054		Candidate gene CNV analysis	Human	CHD	Non-syndrome	positive
1227	CHDGE1229	GATA4	ENSG00000136574	27064867		PCR sequencing	Human	ASD	Non-syndrome	positive
1228	CHDGE1230	GATA4	ENSG00000136574	27154817		PCR sequencing	Human	CHD	Non-syndrome	positive
1229	CHDGE1231	GATA4	ENSG00000136574	27391137		PCR sequencing	Human	VSD; TOF; PS; PDA; ASD	Non-syndrome	positive
1230	CHDGE1232	GATA4	ENSG00000136574	27391137		Functional analysis	Human	VSD; TOF; PS; PDA; ASD	Non-syndrome	positive
1231	CHDGE1233	GATA4	ENSG00000136574	27418595		Whole exome sequencing	Human	VSD; ASD	Non-syndrome	positive
1232	CHDGE1234	GATA4	ENSG00000136574	27418595		Functional analysis	Human	VSD; ASD	Non-syndrome	positive
1233	CHDGE1235	GATA4	ENSG00000136574	27591345		Genome-wide CNV analysis	Human	VSD; PS; BAV; AS; Aortic arch hypoplasia	Non-syndrome	positive
1234	CHDGE1236	GATA4	ENSG00000136574	27821535		Candidate gene CNV analysis	Human	VSD; PS; DORV; ASD	Non-syndrome	positive
1235	CHDGE1237	GATA4	ENSG00000136574	28161810		PCR sequencing	Human	TOF; TGA; SV; SA; PA; IAA; DORV	Non-syndrome	positive
1236	CHDGE1238	GATA4	ENSG00000136574	28263493		PCR sequencing	Human	VSD; ASD	Non-syndrome	positive
1238	CHDGE1240	GATA4	ENSG00000136574	28511407		PCR sequencing	Human	VSD	Non-syndrome	positive
1239	CHDGE1241	GATA4	ENSG00000136574	28541271		GWAS	Human	BAV	Non-syndrome	positive
1240	CHDGE1242	GATA4	ENSG00000136574	28541271		GWAS	Human	BAV	Non-syndrome	positive
1241	CHDGE1243	GATA4	ENSG00000136574	28541271		Cell culture model	Human	BAV	Non-syndrome	positive
1242	CHDGE1244	GATA4	ENSG00000136574	28646505		Candidate gene RNA expression	Human	CHD	Non-syndrome	positive
1243	CHDGE1245	GATA4	ENSG00000136574	28653806		Genome-wide CNV analysis	Human	CoA	Non-syndrome	positive
1244	CHDGE1246	GATA4	ENSG00000136574	29332214		Targeted sequencing	Human	PS; ASD	Non-syndrome	positive
1245	CHDGE1247	GATA4	ENSG00000136574	29377543		Targeted sequencing	Human	VSD; PS; PDA; AVSD; ASD	Non-syndrome	positive
1246	CHDGE1248	GATA4	ENSG00000136574	29555671		Whole exome sequencing	Human	TR; POF; MR; Common atrioventricular valvar regurgitation; AVSD; Atrioventricular stenosis (dysplastic valve); ASD	Non-syndrome	positive
1247	CHDGE1249	GATA4	ENSG00000136574	29670578		Targeted sequencing	Human	VSD	Disorders of sex development	positive
1248	CHDGE1250	GATA4	ENSG00000136574	29670578		Functional analysis	Human	VSD	Disorders of sex development	positive
1249	CHDGE1251	GATA4	ENSG00000136574	30293987		Whole genome sequencing	Human	Septal defects	Non-syndrome	positive
1250	CHDGE1252	GATA4	ENSG00000136574	30590232		PCR sequencing	Human	VSD; SV; PDA; CHD; ASD	Non-syndrome	positive
1251	CHDGE1253	GATA4	ENSG00000136574	31013439		Candidate gene association	Human	CHD (VSD, ASD, PDA)	Non-syndrome	positive
1252	CHDGE1254	GATA4	ENSG00000136574	31013439		Candidate gene association	Human	TOF	Non-syndrome	positive
1253	CHDGE1255	GATA4	ENSG00000136574	31115957		Whole exome sequencing	Human	VSD; BAV; ASD	Non-syndrome	positive
1254	CHDGE1256	GATA4	ENSG00000136574	31322241		Cell culture model	Human	VSD; POF; ASD	Non-syndrome	positive
1255	CHDGE1257	GATA4	ENSG00000136574	31513339		Whole exome sequencing	Human	VSD; TOF	Non-syndrome	positive
1256	CHDGE1258	GATA4	ENSG00000136574	31513339		Functional analysis	Human	VSD; TOF	Non-syndrome	positive
1257	CHDGE1259	GATA4	ENSG00000136574	31922595		CNV case report	Human	VSD	Non-syndrome	positive
1263	CHDGE1265	GATA5	ENSG00000130700	22641149		PCR sequencing	Human	BAV; AS; AR	Non-syndrome	positive
1264	CHDGE1266	GATA5	ENSG00000130700	22961344		PCR sequencing	Human	VSD; DORV; AS	Non-syndrome	positive
1265	CHDGE1267	GATA5	ENSG00000130700	23040494		PCR sequencing	Human	AVSD	Non-syndrome	positive
1266	CHDGE1268	GATA5	ENSG00000130700	23289003		PCR sequencing	Human	TOF	Non-syndrome	positive
1267	CHDGE1269	GATA5	ENSG00000130700	24486774		Candidate gene CNV analysis	Human	VSD; Congenital anomaly of aortic valve	Undiagnosed syndrome	positive
1268	CHDGE1270	GATA5	ENSG00000130700	24573614		PCR sequencing	Human	TOF	Non-syndrome	positive
1269	CHDGE1271	GATA5	ENSG00000130700	24573614		Functional analysis	Human	TOF	Non-syndrome	positive
1270	CHDGE1272	GATA5	ENSG00000130700	24638895		PCR sequencing	Human	VSD; BAV; AS	Non-syndrome	positive
1271	CHDGE1273	GATA5	ENSG00000130700	24638895		Functional analysis	Human	VSD; BAV; AS	Non-syndrome	positive
1272	CHDGE1274	GATA5	ENSG00000130700	25260786		Targeted sequencing	Human	CoA; BAV	Non-syndrome	positive
1273	CHDGE1275	GATA5	ENSG00000130700	25515806		PCR sequencing	Human	VSD	Non-syndrome	positive
1275	CHDGE1277	GATA5	ENSG00000130700	27066509		PCR sequencing	Human	VSD; PS; DORV	Non-syndrome	positive
1276	CHDGE1278	GATA5	ENSG00000130700	27066509		Functional analysis	Human	VSD; PS; DORV	Non-syndrome	positive
1277	CHDGE1279	GATA5	ENSG00000130700	28372585		Targeted sequencing	Human	TOF; POF	Non-syndrome	positive
1278	CHDGE1280	GATA5	ENSG00000130700	28653806		Genome-wide CNV analysis	Human	MVS	Non-syndrome	positive
1313	CHDGE1315	GDF1	ENSG00000130283	17924340		PCR sequencing	Human	VSD; Vena cava abnormality; TOF; TGA; PS; Mitral cleft; DORV; Congenital anomaly of pulmonary vein; CoA; AVSD; ASD	Non-syndrome	positive
1315	CHDGE1317	GDF1	ENSG00000130283	20413652		Targeted sequencing	Human	TGA; SV; PS; PA; MAPCAs; Isomerism; Dextrocardia; APVC	HTX	positive
1316	CHDGE1318	GDF1	ENSG00000130283	29332214		Targeted sequencing	Human	VSD; CoA	Non-syndrome	positive
1419	CHDGE1421	HAND1	ENSG00000113196	18276607		Targeted sequencing	Human	Right ventricular hypoplasia; Left ventricular hypoplasia	Non-syndrome	positive
1421	CHDGE1423	HAND1	ENSG00000113196	18493657		Candidate gene RNA expression	Human	TOF	Non-syndrome	positive
1422	CHDGE1424	HAND1	ENSG00000113196	19586923		Targeted sequencing	Human	VSD; AVSD; ASD	Non-syndrome	positive
1424	CHDGE1426	HAND1	ENSG00000113196	21519287		Whole exome sequencing	Human	TOF	Non-syndrome	positive
1425	CHDGE1427	HAND1	ENSG00000113196	25050861		Cell culture model	Human	HLHS	Non-syndrome	positive
1426	CHDGE1428	HAND1	ENSG00000113196	27589475		Candidate gene CNV analysis	Human	VSD; TOF; RAA; PS; PDA; ASD	Undiagnosed syndrome	positive
1427	CHDGE1429	HAND1	ENSG00000113196	27821535		Candidate gene CNV analysis	Human	VSD; TGA; CHD; ASD	Non-syndrome	positive
1428	CHDGE1430	HAND1	ENSG00000113196	27942761		PCR sequencing	Human	TOF; ASD	Non-syndrome	positive
1430	CHDGE1432	HAND1	ENSG00000113196	28112363		Targeted sequencing	Human	VSD; DORV	Non-syndrome	positive
1636	CHDGE1638	JAG1	ENSG00000101384	11152664		PCR sequencing	Human	VSD; TOF; TGA; PS; PA	Non-syndrome	positive
1639	CHDGE1641	JAG1	ENSG00000101384	20706826		PCR sequencing	Human	CHD	Alagille syndrome	positive
1641	CHDGE1643	JAG1	ENSG00000101384	23641167		Candidate gene CNV analysis	Human	PS; ASD	Non-syndrome	positive
1642	CHDGE1644	JAG1	ENSG00000101384	23956173		PCR sequencing	Human	TOF	22q11.2 deletion syndrome	positive
1643	CHDGE1645	JAG1	ENSG00000101384	25260786		Targeted sequencing	Human	BAV	Non-syndrome	positive
1644	CHDGE1646	JAG1	ENSG00000101384	25613755		PCR sequencing	Human	TOF	Alagille syndrome	positive
1646	CHDGE1648	JAG1	ENSG00000101384	27256232		Targeted sequencing	Human	CHD	Alagille syndrome	positive
1647	CHDGE1649	JAG1	ENSG00000101384	28372585		Targeted sequencing	Human	TOF; POF; ASD	Non-syndrome	positive
1649	CHDGE1651	JAG1	ENSG00000101384	29541814		Genome-wide CNV analysis	Human	PS; PDA; DORV; ASD	Undiagnosed syndrome	positive
1650	CHDGE1652	JAG1	ENSG00000101384	29783821		Candidate gene CNV analysis	Human	VSD; PS; PDA; ASD	Alagille syndrome	positive
1651	CHDGE1653	JAG1	ENSG00000101384	29783821		Whole exome sequencing	Human	VSD; Vena cava abnormality; PS; CHD; ASD	Alagille syndrome	positive
1652	CHDGE1654	JAG1	ENSG00000101384	30293987		Whole genome sequencing	Human	Malformation of the outflow tracts; AVSD	Non-syndrome	positive
1653	CHDGE1655	JAG1	ENSG00000101384	31813956		Whole exome/targeted sequencing	Human	AVSD	Non-syndrome	positive
1654	CHDGE1656	JAG1	ENSG00000101384	31835735		Targeted sequencing	Human	VSD; PDA; PA; MAPCAs	Alagille syndrome	positive
1655	CHDGE1657	JAG1	ENSG00000101384	9467007		Genome-wide linkage study	Human	CHD	McKusick-Kaufman syndrome	positive
1665	CHDGE1667	JARID2	ENSG00000008083	29089047		Whole exome sequencing	Human	LSLs	Non-syndrome	positive
2016	CHDGE2020	MSX1	ENSG00000163132	25260786		Targeted sequencing	Human	BAV	Non-syndrome	positive
2017	CHDGE2021	MSX1	ENSG00000163132	25516202		Candidate gene CNV analysis	Human	CHD	Non-syndrome	positive
2018	CHDGE2022	MSX1	ENSG00000163132	26556783		Candidate gene association	Human	CHD	Non-syndrome	positive
2019	CHDGE2023	MSX1	ENSG00000163132	28266898		Genome-wide CNV analysis	Human	TA; Right ventricular atresia; Left ventricular hypoplasia; Congenital pulmonary venous stenosis; Absent or atretic pulmonary trunk	Wolf-Hirschhorn syndrome	positive
2021	CHDGE2025	MSX1	ENSG00000163132	31633846		Genome-wide CNV analysis	Human	CoA	Wolf-Hirschhorn syndrome	positive
2022	CHDGE2026	MSX1	ENSG00000163132	9399901		Low-scale linkage study	Human	VSD; PDA	Ellis-van Creveld syndrome	positive
2112	CHDGE2116	MYH6	ENSG00000197616	20422016		Genome-wide linkage study	Human	CHD	Non-syndrome	positive
2113	CHDGE2117	MYH6	ENSG00000197616	20656787		PCR sequencing	Human	VSD; Vena cava abnormality; TGA; TA; Subaortic ridge; Septal dyskinesia; Right ventricular hypoplasia; PS; POF; AVS; ASD	Non-syndrome	positive
2115	CHDGE2119	MYH6	ENSG00000197616	22194935		Targeted sequencing	Human	AVSD; ASD	Non-syndrome	positive
2116	CHDGE2120	MYH6	ENSG00000197616	22337856		Whole exome sequencing	Human	VSD; MR; CoA; BAV; ASD; AS	Non-syndrome	positive
2117	CHDGE2121	MYH6	ENSG00000197616	25500235		Targeted sequencing	Human	VSD; ASD	Non-syndrome	positive
2118	CHDGE2122	MYH6	ENSG00000197616	25896599		Genome-wide CNV analysis	Human	PS; ASD | PS; ASD	Partial trisomy 14q | Partial trisomy 12p	positive
2119	CHDGE2123	MYH6	ENSG00000197616	26892345		Genome-wide CNV analysis	Human	VSD; ASD	Undiagnosed syndrome	positive
2120	CHDGE2124	MYH6	ENSG00000197616	27788187		PCR sequencing	Human	EA	Non-syndrome	positive
2121	CHDGE2125	MYH6	ENSG00000197616	27789736		Whole genome sequencing	Human	LVOTO; HLHS; CoA	Non-syndrome	positive
2123	CHDGE2127	MYH6	ENSG00000197616	29332214		Targeted sequencing	Human	VSD; PS; DOLV; AS	Non-syndrome	positive
2124	CHDGE2128	MYH6	ENSG00000197616	29348408		Candidate gene RNA expression	Human	CHD	Cornelia de Lange syndrome	positive
2125	CHDGE2129	MYH6	ENSG00000197616	29969989		Whole exome sequencing	Human	MVS; ASD	Non-syndrome	positive
2126	CHDGE2130	MYH6	ENSG00000197616	30293987		Whole genome sequencing	Human	Obstructive CHD	Non-syndrome	positive
2203	CHDGE2207	NFATC1	ENSG00000131196	23226213		PCR sequencing	Human	TGA; TA; ASD	Non-syndrome	positive
2204	CHDGE2208	NFATC1	ENSG00000131196	23226213		Functional analysis	Human	TGA; TA; ASD	Non-syndrome	positive
2205	CHDGE2209	NFATC1	ENSG00000131196	23286482		Candidate gene association	Human	VSD	Non-syndrome	positive
2207	CHDGE2211	NFATC1	ENSG00000131196	24416387		Genome-wide CNV analysis	Human	VSD; Vena cava abnormality; Right ventricular hypoplasia; Malformation of the outflow tracts; Congenital arterial duct anomaly	VATER/VACTERL association	positive
2208	CHDGE2212	NFATC1	ENSG00000131196	25260786		Targeted sequencing	Human	CoA; BAV	Non-syndrome	positive
2209	CHDGE2213	NFATC1	ENSG00000131196	25434003		Genome-wide CNV analysis	Human	CHD	Burn-McKeown syndrome	positive
2210	CHDGE2214	NFATC1	ENSG00000131196	25516202		Candidate gene CNV analysis	Human	CHD	Non-syndrome	positive
2211	CHDGE2215	NFATC1	ENSG00000131196	28653806		Genome-wide CNV analysis	Human	MVS	Non-syndrome	positive
2212	CHDGE2216	NFATC1	ENSG00000131196	28979898		Whole exome sequencing	Human	VSD; PDA; PA; OA	Non-syndrome	positive
2213	CHDGE2217	NFATC1	ENSG00000131196	29541814		Genome-wide CNV analysis	Human	VSD; PS; ASD	Undiagnosed syndrome	positive
2214	CHDGE2218	NFATC1	ENSG00000131196	29573438		Candidate gene CNV analysis	Human	VSD; PS; DORV; ASD	Non-syndrome	positive
2215	CHDGE2219	NFATC1	ENSG00000131196	30007050		Targeted sequencing	Human	SA; PA; Isomerism; Dextrocardia; AVSD	Non-syndrome	positive
2350	CHDGE2354	NOTCH1	ENSG00000148400	21208432		Microarray	Human	TOF	Non-syndrome	positive
2351	CHDGE2355	NOTCH1	ENSG00000148400	24418111		Candidate gene association	Human	CoA	Non-syndrome	positive
2352	CHDGE2356	NOTCH1	ENSG00000148400	25050861		Cell culture model	Human	HLHS	Non-syndrome	positive
2353	CHDGE2357	NOTCH1	ENSG00000148400	25260786		Targeted sequencing	Human	BAV	Non-syndrome	positive
2354	CHDGE2358	NOTCH1	ENSG00000148400	25500235		Targeted sequencing	Human	PTA; PA; MAPCAs; ASD	Non-syndrome	positive
2355	CHDGE2359	NOTCH1	ENSG00000148400	25516202		Candidate gene CNV analysis	Human	CHD	Non-syndrome	positive
2356	CHDGE2360	NOTCH1	ENSG00000148400	25963545		Whole exome sequencing	Human	VSD; PTA; PA; MR; Left heart obstruction at multiple sites; Congenital anomaly of mitral valve; CoA; BAV; AVS; ASD; AS; AR	Adams-Oliver syndrome	positive
2357	CHDGE2361	NOTCH1	ENSG00000148400	26164125		Whole genome sequencing	Human	HLHS; BPV; BAV	Non-syndrome	positive
2358	CHDGE2362	NOTCH1	ENSG00000148400	26768185		CNV case report	Human	VSD; TOF; Enlarged pulmonary outflow tract; Absent pulmonary valve	9q duplication syndrome	positive
2359	CHDGE2363	NOTCH1	ENSG00000148400	27821535		Candidate gene CNV analysis	Human	VSD; TGA; PA; ASD	Non-syndrome	positive
2360	CHDGE2364	NOTCH1	ENSG00000148400	27989580		Whole exome sequencing	Human	POF; ASD	Non-syndrome	positive
2361	CHDGE2365	NOTCH1	ENSG00000148400	28142228		Functional analysis	Human	HLHS	Non-syndrome	positive
2362	CHDGE2366	NOTCH1	ENSG00000148400	28608148		Whole exome/PCR sequencing	Human	SV; HLHS	Non-syndrome	positive
2363	CHDGE2367	NOTCH1	ENSG00000148400	28653806		Genome-wide CNV analysis	Human	PS; HLHS	Non-syndrome	positive
2364	CHDGE2368	NOTCH1	ENSG00000148400	29332214		Targeted sequencing	Human	PS; CoA	Non-syndrome	positive
2365	CHDGE2369	NOTCH1	ENSG00000148400	29541814		Genome-wide CNV analysis	Human	PS; Cong heart; AS	Undiagnosed syndrome	positive
2366	CHDGE2370	NOTCH1	ENSG00000148400	29555671		Whole exome sequencing	Human	VSD; MVS	Non-syndrome	positive
2367	CHDGE2371	NOTCH1	ENSG00000148400	30255099		Targeted sequencing	Human	Congenital mitral valvar prolapse; BAV	Marfan syndrome	positive
2368	CHDGE2372	NOTCH1	ENSG00000148400	30293987		Whole genome sequencing	Human	TOF; SV; Malformation of the outflow tracts	Non-syndrome	positive
2369	CHDGE2373	NOTCH1	ENSG00000148400	30582441		Whole exome sequencing	Human	TOF	Non-syndrome	positive
2370	CHDGE2374	NOTCH1	ENSG00000148400	30582441		Functional analysis	Human	TOF	Non-syndrome	positive
2371	CHDGE2375	NOTCH1	ENSG00000148400	31624253		Whole exome sequencing	Human	LVOTO | CHD	Non-syndrome | HTX	positive
2372	CHDGE2376	NOTCH1	ENSG00000148400	31633846		Whole exome sequencing	Human	HLHS; CoA; AS; Aortic valve disease	Adams-Oliver syndrome	positive
2373	CHDGE2377	NOTCH1	ENSG00000148400	31813956		Genome-wide CNV analysis	Human	CHD	Non-syndrome	positive
2374	CHDGE2378	NOTCH1	ENSG00000148400	31813956		Whole exome/targeted sequencing	Human	SV; Malformation of the outflow tracts	Non-syndrome	positive
2376	CHDGE2380	NOTCH1	ENSG00000148400	31867804		Whole exome sequencing	Human	VSD; PDA; AVSD	Non-syndrome	positive
2379	CHDGE2383	NOTCH2	ENSG00000134250	21208432		Microarray	Human	TOF	Non-syndrome	positive
2380	CHDGE2384	NOTCH2	ENSG00000134250	25260786		Targeted sequencing	Human	BAV	Non-syndrome	positive
2381	CHDGE2385	NOTCH2	ENSG00000134250	29381953		Whole exome sequencing	Human	VSD	Brugada syndrome	positive
2382	CHDGE2386	NOTCH2	ENSG00000134250	31749841		Whole exome sequencing	Human	PDA | PDA	Capillary malformation-arteriovenous malformation | Alagille syndrome	positive
2383	CHDGE2387	NOTCH2	ENSG00000134250	31949757		Genome-wide CNV analysis	Human	TA; PS; PA; DORV; AVSD	Non-syndrome	positive
2787	CHDGE2791	RAF1	ENSG00000132155	17603482		PCR sequencing	Human	VSD; TOF; ASD	Noonan syndrome	positive
2789	CHDGE2793	RAF1	ENSG00000132155	20683980		PCR sequencing	Human	PS	Noonan syndrome	positive
2790	CHDGE2794	RAF1	ENSG00000132155	22781091		DHPLC analysis/PCR sequencing	Human	PS; Mitral cleft; AVSD; ASD	Noonan syndrome	positive
2791	CHDGE2795	RAF1	ENSG00000132155	28525297		Candidate gene association	Human	Septal defects	Non-syndrome	negative
2792	CHDGE2796	RAF1	ENSG00000132155	29084544		Whole exome sequencing	Human	ASD	Noonan syndrome	positive
2793	CHDGE2797	RAF1	ENSG00000132155	29271604		Whole exome sequencing	Human	PS; LVOTO; Congenital subaortic stenosis	Noonan syndrome	positive
2794	CHDGE2798	RAF1	ENSG00000132155	30732632		Whole exome/targeted sequencing	Human	VSD; PS; PDA; DORV; ASD	RASopathies	positive
2795	CHDGE2799	RAF1	ENSG00000132155	31837205		Genotype-phenotype correlation analysis	Human	ASD	RASopathies	positive
2842	CHDGE2846	RBPJ	ENSG00000168214	21208432		Microarray	Human	TOF	Non-syndrome	positive
2844	CHDGE2848	RBPJ	ENSG00000168214	28030855		CNV case report	Human	CHD	Undiagnosed syndrome	positive
3239	CHDGE3243	TBX1	ENSG00000184058	16854283		Candidate gene association	Human	CHD	Non-syndrome	positive
3243	CHDGE3247	TBX1	ENSG00000184058	19467348		CNV case report	Human	VSD; PA	22q11.2 deletion syndrome	positive
3245	CHDGE3249	TBX1	ENSG00000184058	20551144		Candidate gene CNV analysis	Human	VSD; TOF; PTA; PA; IAA; DORV; AS; Absent left pulmonary artery	DiGeorge syndrome	positive
3246	CHDGE3250	TBX1	ENSG00000184058	21796729		Candidate gene association	Human	CHD	22q11.2 deletion syndrome	negative
3248	CHDGE3252	TBX1	ENSG00000184058	22185286		Candidate gene CNV analysis	Human	VSD; TOF; RAA; PTA; PS; POF; PDA; PA; DORV; ASD	Non-syndrome	positive
3249	CHDGE3253	TBX1	ENSG00000184058	22487416		CNV case report	Human	VSD; PS; POF; Dysplasia of pulmonary valve; DORV; Congenital anomaly of tricuspid valve | TOF	22q11.2 duplication syndrome | 22q11.2 deletion syndrome	positive
3250	CHDGE3254	TBX1	ENSG00000184058	22801995		Candidate gene association	Human	VSD	Non-syndrome	positive
3251	CHDGE3255	TBX1	ENSG00000184058	22801995		PCR sequencing	Human	VSD	Non-syndrome	positive
3252	CHDGE3256	TBX1	ENSG00000184058	22801995		Functional analysis	Human	VSD	Non-syndrome	positive
3253	CHDGE3257	TBX1	ENSG00000184058	23059467		CNV case report	Human	PDA	Undiagnosed syndrome	positive
3254	CHDGE3258	TBX1	ENSG00000184058	23267387		CNV case report	Human	POF	22q11.2 deletion syndrome	positive
3256	CHDGE3260	TBX1	ENSG00000184058	23828768		Genome-wide CNV analysis	Human	VSD; TOF; TGA	Non-syndrome	positive
3257	CHDGE3261	TBX1	ENSG00000184058	23897863		Candidate gene CNV analysis	Human	VSD; TOF; PTA; PS; IAA; ASD	Non-syndrome	positive
3258	CHDGE3262	TBX1	ENSG00000184058	23956173		Candidate gene CNV analysis	Human	TOF	22q11.2 deletion syndrome	positive
3259	CHDGE3263	TBX1	ENSG00000184058	23979609		Genome-wide CNV analysis	Human	TOF; PTA; IAA; HLHS	Non-syndrome	positive
3260	CHDGE3264	TBX1	ENSG00000184058	24826987		Genome-wide CNV analysis	Human	PA	Non-syndrome	positive
3261	CHDGE3265	TBX1	ENSG00000184058	24998776		PCR sequencing	Human	PDA; PA	Non-syndrome	positive
3263	CHDGE3267	TBX1	ENSG00000184058	25257307		CNV case report	Human	Vena cava abnormality; TOF; PA	Trisomy 22	positive
3264	CHDGE3268	TBX1	ENSG00000184058	25376777		Candidate gene CNV analysis	Human	Congenital subaortic stenosis; ASD | VSD	22q11.2 duplication syndrome | 22q11.2 deletion syndrome	positive
3265	CHDGE3269	TBX1	ENSG00000184058	25516202		Candidate gene CNV analysis	Human	POF; CoA; CHD; ASD	Non-syndrome	positive
3266	CHDGE3270	TBX1	ENSG00000184058	25516202		Candidate gene CNV analysis	Human	CHD	Non-syndrome	positive
3267	CHDGE3271	TBX1	ENSG00000184058	25860641		PCR sequencing	Human	VSD; PDA; DORV	Non-syndrome	positive
3270	CHDGE3274	TBX1	ENSG00000184058	25981510		Genome-wide CNV analysis	Human	TOF	22q11.2 deletion syndrome	positive
3271	CHDGE3275	TBX1	ENSG00000184058	26036351		Candidate gene CNV analysis	Human	TOF	Non-syndrome	positive
3272	CHDGE3276	TBX1	ENSG00000184058	26704054		Candidate gene CNV analysis	Human	CHD	Non-syndrome	positive
3274	CHDGE3278	TBX1	ENSG00000184058	27326128		Candidate gene CNV analysis	Human	VSD; TOF; POF; Congenital mitral valvar prolapse; ASD	DiGeorge syndrome	positive
3275	CHDGE3279	TBX1	ENSG00000184058	27821535		Candidate gene CNV analysis	Human	VSD; Isomerism; CoA	Non-syndrome	positive
3276	CHDGE3280	TBX1	ENSG00000184058	28035386		Genome-wide CNV analysis	Human	TOF	Triphalangeal thumb-polysyndactyly syndrome	positive
3277	CHDGE3281	TBX1	ENSG00000184058	28272434		Targeted sequencing	Human	VSD; Vena cava abnormality; TR; TOF; TGA; SV; PS; POF; PDA; DORV; ASD	Non-syndrome	negative
3278	CHDGE3282	TBX1	ENSG00000184058	28653806		Genome-wide CNV analysis	Human	CoA	Non-syndrome	positive
3279	CHDGE3283	TBX1	ENSG00000184058	29250159		PCR sequencing	Human	VSD; TGA	Non-syndrome	positive
3281	CHDGE3285	TBX1	ENSG00000184058	29332214		Targeted sequencing	Human	TGA; Common atrioventricular junction	Non-syndrome	positive
3282	CHDGE3286	TBX1	ENSG00000184058	29573438		Candidate gene CNV analysis	Human	VSD; TGA; PA; CoA; ASD	Non-syndrome	positive
3283	CHDGE3287	TBX1	ENSG00000184058	29596833		Genome-wide CNV analysis	Human	CHD	22q11.2 deletion syndrome	positive
3284	CHDGE3288	TBX1	ENSG00000184058	29596833		Targeted sequencing	Human	CHD	22q11.2 deletion syndrome	positive
3285	CHDGE3289	TBX1	ENSG00000184058	30007050		Targeted sequencing	Human	SA; PA; Isomerism; Dextrocardia; AVSD	Non-syndrome	positive
3286	CHDGE3290	TBX1	ENSG00000184058	30221396		Candidate gene CNV analysis	Human	VSD; TOF; ASD	Non-syndrome	positive
3287	CHDGE3291	TBX1	ENSG00000184058	30425917		Genome-wide CNV analysis	Human	PDA; ASD; APVC	22q11.2 duplication syndrome	positive
3288	CHDGE3292	TBX1	ENSG00000184058	31013439		Candidate gene association	Human	CHD	Non-syndrome	positive
3289	CHDGE3293	TBX1	ENSG00000184058	31428446		PCR sequencing	Human	BAV; ASD	22q11.2 deletion syndrome	positive
3290	CHDGE3294	TBX1	ENSG00000184058	31949757		Genome-wide CNV analysis	Human	TGA; PS; DORV; AVSD	Non-syndrome	positive
3291	CHDGE3295	TBX18	ENSG00000112837	23749171		PCR sequencing	Human	VSD	Non-syndrome	positive
3292	CHDGE3296	TBX18	ENSG00000112837	23749171		Functional analysis	Human	VSD	Non-syndrome	positive
3293	CHDGE3297	TBX18	ENSG00000112837	29904178		Candidate gene CNV analysis	Human	CHD	Undiagnosed syndrome	positive
3312	CHDGE3316	TBX20	ENSG00000164532	17668378		PCR sequencing	Human	VSD; POF; MR; Congenital mitral valvar prolapse; ASD; AS	Non-syndrome	positive
3314	CHDGE3318	TBX20	ENSG00000164532	18275040		Candidate gene RNA expression	Human	TOF	Non-syndrome	positive
3315	CHDGE3319	TBX20	ENSG00000164532	18493657		Candidate gene RNA expression	Human	TOF	Non-syndrome	positive
3317	CHDGE3321	TBX20	ENSG00000164532	20933618		Genome-wide CNV analysis	Human	VSD	Undiagnosed syndrome	positive
3318	CHDGE3322	TBX20	ENSG00000164532	22465533		PCR sequencing	Human	VSD	Non-syndrome	positive
3319	CHDGE3323	TBX20	ENSG00000164532	22465533		Functional analysis	Human	VSD	Non-syndrome	positive
3320	CHDGE3324	TBX20	ENSG00000164532	25183037		Whole genome sequencing	Human	ASD	Non-syndrome	positive
3321	CHDGE3325	TBX20	ENSG00000164532	25487630		Candidate gene association	Human	CHD	Non-syndrome	positive
3322	CHDGE3326	TBX20	ENSG00000164532	25500235		Targeted sequencing	Human	PS; ASD	Non-syndrome	positive
3323	CHDGE3327	TBX20	ENSG00000164532	25625280		PCR sequencing	Human	VSD; DORV	Non-syndrome	positive
3325	CHDGE3329	TBX20	ENSG00000164532	25834824		PCR sequencing	Human	ASD	Non-syndrome	positive
3327	CHDGE3331	TBX20	ENSG00000164532	27510170		PCR sequencing	Human	ASD	Non-syndrome	positive
3328	CHDGE3332	TBX20	ENSG00000164532	27572266		Cell culture model	Human	CHD	Non-syndrome	positive
3329	CHDGE3333	TBX20	ENSG00000164532	27821535		Candidate gene CNV analysis	Human	PDA; Isomerism	Non-syndrome	positive
3330	CHDGE3334	TBX20	ENSG00000164532	28358424		PCR sequencing	Human	CHD	Non-syndrome	positive
3331	CHDGE3335	TBX20	ENSG00000164532	28525297		Candidate gene association	Human	Septal defects	Non-syndrome	negative
3332	CHDGE3336	TBX20	ENSG00000164532	28553164		PCR sequencing	Human	VSD; TOF; PA; ASD	Non-syndrome	positive
3333	CHDGE3337	TBX20	ENSG00000164532	29089047		Whole exome sequencing	Human	LSLs	Non-syndrome	positive
3334	CHDGE3338	TBX20	ENSG00000164532	29332214		Targeted sequencing	Human	TOF	Non-syndrome	positive
3335	CHDGE3339	TBX20	ENSG00000164532	29555671		Whole exome sequencing	Human	VSD; PDA; ASD	Non-syndrome	positive
3337	CHDGE3341	TBX20	ENSG00000164532	30820038		Genome-wide CNV analysis	Human	BAV	Non-syndrome	positive
3338	CHDGE3342	TBX20	ENSG00000164532	30820038		Whole exome/targeted sequencing	Human	BAV	Non-syndrome	positive
3339	CHDGE3343	TBX20	ENSG00000164532	31204705		Candidate gene association	Human	CHD	Non-syndrome	positive
3765	CHDGE3769	ZFPM2	ENSG00000169946	17309641		SV case report	Human	ASD	46XY sex reversal 9	positive
3766	CHDGE3770	ZFPM2	ENSG00000169946	20807224		PCR sequencing	Human	VSD; TOF; DORV	Non-syndrome	positive
3767	CHDGE3771	ZFPM2	ENSG00000169946	21919901		PCR sequencing	Human	VSD; PDA; Double aortic arch; DORV	Non-syndrome	positive
3768	CHDGE3772	ZFPM2	ENSG00000169946	25500235		Targeted sequencing	Human	VSD; ASD	Non-syndrome	positive
3770	CHDGE3774	ZFPM2	ENSG00000169946	28372585		Targeted sequencing	Human	TOF; POF	Non-syndrome	positive
3771	CHDGE3775	ZFPM2	ENSG00000169946	29332214		Targeted sequencing	Human	VSD; TOF; TGA; PS; MAPCAs	Non-syndrome	positive

## Sheet: CHDgene_39genes
Column1	Gene	CHD classification	Extra cardiac phenotype	Inheritance mode	Ranking	Supporting References
2	ACVR1	ASD,AVSD and variants,Malformation of outflow tracts	Unknown	AD,AR	5	2
3	ACVR2B	ASD with minor abnormalities,VSD with minor abnormalities,AVSD and variants,Obstructive lesions,Malformation of outflow tracts,Heterotaxy,Other	Yes	AD	5	2
11	BMPR2	ASD with minor abnormalities,VSD with minor abnormalities,AVSD and variants,Malformation of outflow tracts	Unknown	AD,DN	5	3
12	BRAF	ASD with minor abnormalities,Obstructive lesions	Yes	AD	5	5
16	CHD7	ASD with minor abnormalities	Yes	AD	5	3
19	CREBBP	ASD with minor abnormalities,VSD with minor abnormalities,Obstructive lesions	Yes	AD	5	6
20	CRELD1	AVSD and variants,Heterotaxy	Yes	AD	5	3
40	GATA4	ASD with minor abnormalities,VSD,AVSD and variants,Obstructive lesions,Malformation of outflow tracts,Functional single ventricle	Yes	AD	5	5
41	GATA5	ASD,VSD with minor abnormalities,Malformation of outflow tracts	Unknown	AD,AR	5	4
43	GDF1	VSD,AVSD and variants,Obstructive lesions,Malformation of outflow tracts,Heterotaxy,Other	Yes	AD,AR	5	1
48	HAND1	VSD,Functional single ventricle	Unknown	AD	5	3
54	JAG1	VSD,Obstructive lesions,Malformation of outflow tracts	Yes	AD	5	2
76	MYH6	ASD with minor abnormalities,VSD with minor abnormalities,Obstructive lesions,Malformation of outflow tracts	Unknown	AD	5	3
84	NOTCH1	VSD with minor abnormalities,Obstructive lesions,Malformation of outflow tracts,Functional single ventricle	Yes	AD	5	3
85	NOTCH2	ASD with minor abnormalities,Obstructive lesions,Malformation of outflow tracts	Yes	AD	5	3
102	RAF1	ASD with minor abnormalities,VSD with minor abnormalities,Obstructive lesions,Malformation of outflow tracts	Yes	AD	5	2
125	TBX1	VSD,Obstructive lesions,Malformation of outflow tracts	Yes	AD	5	4
126	TBX20	ASD with minor abnormalities,VSD with minor abnormalities,Obstructive lesions,Malformation of outflow tracts,Functional single ventricle	Unknown	AD	5	4
139	ZFPM2	Malformation of outflow tracts	Unknown	AD,DN	5	2
