# Supplementary material for: Congenital heart defects genetic architecture in a small cohort: an integrated approach to prioritizing variants
Source: Front Cardiovasc Med. 2026 Jul 6;13:1850208. doi: 10.3389/fcvm.2026.1850208 (PMC13381780; doi:10.3389/fcvm.2026.1850208)
Supplement: Supplementary file 4 [file Table3.xlsx]

## Sheet: snps
chr	SNP	Position	A1	A2	Gene
1	1_1335392_C_T	1335392	T	C	DVL1
1	1_1335607_G_A	1335607	A	G	DVL1
1	1_1335701_G_A	1335701	A	G	DVL1
1	1_1335713_G_A	1335713	A	G	DVL1
1	1_1335795_A_G	1335795	A	G	DVL1
1	1_1335854_C_T	1335854	T	C	DVL1
1	1_1336544_G_A	1336544	A	G	DVL1
1	1_1336562_C_T	1336562	T	C	DVL1
1	1_1336569_G_A	1336569	A	G	DVL1
1	1_1336679_C_T	1336679	T	C	DVL1
1	1_1336692_G_T	1336692	T	G	DVL1
1	1_1337117_A_G	1337117	A	G	DVL1
1	1_1337736_A_G	1337736	A	G	DVL1
1	1_1337898_A_G	1337898	A	G	DVL1
1	1_1338494_C_T	1338494	T	C	DVL1
1	1_1338862_A_G	1338862	A	G	DVL1
1	1_1338970_A_G	1338970	A	G	DVL1
1	1_1339884_A_G	1339884	G	A	DVL1
1	1_1339950_A_G	1339950	G	A	DVL1
1	1_1340336_T_A	1340336	A	T	DVL1
1	1_1340350_G_A	1340350	A	G	DVL1
1	1_1340576_C_T	1340576	T	C	DVL1
1	1_1340697_G_A	1340697	A	G	DVL1
1	1_1340983_T_C	1340983	C	T	DVL1
1	1_1341030_C_A	1341030	C	A	DVL1
1	1_1341066_T_G	1341066	G	T	DVL1
1	1_1341079_C_A	1341079	C	A	DVL1
1	1_1341098_T_G	1341098	T	G	DVL1
1	1_1341098_T_A	1341098	A	T	DVL1
1	1_1341432_G_A	1341432	G	A	DVL1
1	1_1342153_T_C	1342153	T	C	DVL1
1	1_1342269_G_T	1342269	T	G	DVL1
1	1_1342355_G_A	1342355	A	G	DVL1
1	1_1342667_G_A	1342667	A	G	DVL1
1	1_1342857_T_C	1342857	T	C	DVL1
1	1_1343008_C_T	1343008	T	C	DVL1
1	1_1343267_C_A	1343267	A	C	DVL1
1	1_1344048_G_A	1344048	A	G	DVL1
1	1_1344134_C_T	1344134	T	C	DVL1
1	1_1344634_A_G	1344634	A	G	DVL1
1	1_1345112_C_T	1345112	T	C	DVL1
1	1_1345139_T_C	1345139	T	C	DVL1
1	1_1345428_C_T	1345428	T	C	DVL1
1	1_1345965_C_T	1345965	C	T	DVL1
1	1_1346453_C_T	1346453	T	C	DVL1
1	1_1346459_G_A	1346459	A	G	DVL1
1	1_1346890_T_C	1346890	T	C	DVL1
1	1_1346894_T_C	1346894	C	T	DVL1
1	1_1347793_G_T	1347793	T	G	DVL1
1	1_1348038_G_C	1348038	C	G	DVL1
1	1_1348759_C_T	1348759	T	C	DVL1
1	1_1349110_G_T	1349110	T	G	DVL1
1	1_119912472_T_C	119912472	C	T	NOTCH2
1	1_119912687_A_G	119912687	G	A	NOTCH2
1	1_119912818_A_G	119912818	G	A	NOTCH2
1	1_119912963_T_C	119912963	C	T	NOTCH2
1	1_119913940_G_T	119913940	T	G	NOTCH2
1	1_119914723_G_A	119914723	A	G	NOTCH2
1	1_119914878_C_T	119914878	T	C	NOTCH2
1	1_119915381_A_T	119915381	T	A	NOTCH2
1	1_119916301_G_A	119916301	A	G	NOTCH2
1	1_119916810_G_A	119916810	A	G	NOTCH2
1	1_119917015_T_C	119917015	C	T	NOTCH2
1	1_119917050_A_G	119917050	G	A	NOTCH2
1	1_119917098_G_A	119917098	A	G	NOTCH2
1	1_119917206_G_A	119917206	A	G	NOTCH2
1	1_119917808_G_A	119917808	A	G	NOTCH2
1	1_119918293_A_C	119918293	C	A	NOTCH2
1	1_119918630_C_T	119918630	T	C	NOTCH2
1	1_119918913_T_A	119918913	A	T	NOTCH2
1	1_119919006_G_A	119919006	A	G	NOTCH2
1	1_119919845_C_T	119919845	T	C	NOTCH2
1	1_119920421_C_T	119920421	T	C	NOTCH2
1	1_119920607_C_T	119920607	T	C	NOTCH2
1	1_119920775_C_T	119920775	T	C	NOTCH2
1	1_119921518_A_C	119921518	C	A	NOTCH2
1	1_119921542_C_T	119921542	T	C	NOTCH2
1	1_119921858_T_C	119921858	C	T	NOTCH2
1	1_119922639_C_T	119922639	T	C	NOTCH2
1	1_119922961_A_T	119922961	T	A	NOTCH2
1	1_119923058_C_T	119923058	T	C	NOTCH2
1	1_119923485_G_A	119923485	A	G	NOTCH2
1	1_119924131_G_C	119924131	C	G	NOTCH2
1	1_119924533_A_G	119924533	G	A	NOTCH2
1	1_119924729_G_C	119924729	C	G	NOTCH2
1	1_119925253_G_A	119925253	A	G	NOTCH2
1	1_119925511_C_T	119925511	T	C	NOTCH2
1	1_119925578_A_T	119925578	T	A	NOTCH2
1	1_119925802_G_A	119925802	A	G	NOTCH2
1	1_119925864_T_C	119925864	C	T	NOTCH2
1	1_119925894_C_T	119925894	T	C	NOTCH2
1	1_119925938_T_C	119925938	C	T	NOTCH2
1	1_119926454_T_C	119926454	C	T	NOTCH2
1	1_119926524_T_C	119926524	C	T	NOTCH2
1	1_119927236_A_G	119927236	G	A	NOTCH2
1	1_119927360_C_A	119927360	A	C	NOTCH2
1	1_119927689_C_T	119927689	T	C	NOTCH2
1	1_119927691_G_A	119927691	A	G	NOTCH2
1	1_119927822_T_C	119927822	C	T	NOTCH2
1	1_119927832_G_T	119927832	T	G	NOTCH2
1	1_119928218_G_A	119928218	A	G	NOTCH2
1	1_119928601_A_G	119928601	G	A	NOTCH2
1	1_119928801_C_T	119928801	C	T	NOTCH2
1	1_119929116_C_T	119929116	T	C	NOTCH2
1	1_119929234_C_T	119929234	T	C	NOTCH2
1	1_119929884_C_A	119929884	A	C	NOTCH2
1	1_119930443_A_G	119930443	G	A	NOTCH2
1	1_119930802_A_T	119930802	T	A	NOTCH2
1	1_119931059_C_T	119931059	T	C	NOTCH2
1	1_119931102_T_C	119931102	C	T	NOTCH2
1	1_119931102_T_A	119931102	A	T	NOTCH2
1	1_119931365_G_A	119931365	A	G	NOTCH2
1	1_119931555_C_T	119931555	T	C	NOTCH2
1	1_119931884_G_T	119931884	G	T	NOTCH2
1	1_119932276_T_C	119932276	C	T	NOTCH2
1	1_119935375_C_A	119935375	A	C	NOTCH2
1	1_119935662_T_C	119935662	T	C	NOTCH2
1	1_119935729_T_G	119935729	G	T	NOTCH2
1	1_119936184_C_T	119936184	T	C	NOTCH2
1	1_119937285_G_A	119937285	A	G	NOTCH2
1	1_119937771_T_C	119937771	T	C	NOTCH2
1	1_119938086_C_T	119938086	T	C	NOTCH2
1	1_119939273_T_C	119939273	C	T	NOTCH2
1	1_119940284_A_C	119940284	A	C	NOTCH2
1	1_119940704_A_G	119940704	G	A	NOTCH2
1	1_119941798_G_A	119941798	A	G	NOTCH2
1	1_119942712_C_A	119942712	A	C	NOTCH2
1	1_119942894_G_A	119942894	A	G	NOTCH2
1	1_119944361_C_A	119944361	A	C	NOTCH2
1	1_119945013_T_G	119945013	G	T	NOTCH2
1	1_119945248_T_G	119945248	G	T	NOTCH2
1	1_119945315_G_A	119945315	A	G	NOTCH2
1	1_119945377_C_T	119945377	T	C	NOTCH2
1	1_119946257_A_C	119946257	C	A	NOTCH2
1	1_119946356_A_G	119946356	G	A	NOTCH2
1	1_119946434_A_T	119946434	A	T	NOTCH2
1	1_119946712_T_A	119946712	A	T	NOTCH2
1	1_119946785_C_T	119946785	T	C	NOTCH2
1	1_119947254_A_G	119947254	G	A	NOTCH2
1	1_119947423_T_C	119947423	C	T	NOTCH2
1	1_119947581_T_C	119947581	C	T	NOTCH2
1	1_119948678_G_C	119948678	C	G	NOTCH2
1	1_119948803_C_T	119948803	T	C	NOTCH2
1	1_119949382_T_A	119949382	A	T	NOTCH2
1	1_119949541_G_C	119949541	C	G	NOTCH2
1	1_119949577_G_A	119949577	A	G	NOTCH2
1	1_119951330_C_T	119951330	T	C	NOTCH2
1	1_119951403_T_C	119951403	T	C	NOTCH2
1	1_119951480_T_G	119951480	G	T	NOTCH2
1	1_119951999_G_A	119951999	A	G	NOTCH2
1	1_119952172_T_C	119952172	T	C	NOTCH2
1	1_119952883_T_C	119952883	C	T	NOTCH2
1	1_119953144_T_G	119953144	G	T	NOTCH2
1	1_119953311_G_C	119953311	C	G	NOTCH2
1	1_119953496_A_T	119953496	T	A	NOTCH2
1	1_119953504_A_C	119953504	C	A	NOTCH2
1	1_119955463_G_C	119955463	G	C	NOTCH2
1	1_119955627_C_G	119955627	G	C	NOTCH2
1	1_119956950_A_C	119956950	C	A	NOTCH2
1	1_119956951_G_A	119956951	A	G	NOTCH2
1	1_119957131_G_A	119957131	A	G	NOTCH2
1	1_119957593_G_C	119957593	C	G	NOTCH2
1	1_119957998_T_C	119957998	C	T	NOTCH2
1	1_119958017_T_A	119958017	A	T	NOTCH2
1	1_119958328_C_G	119958328	G	C	NOTCH2
1	1_119958752_G_A	119958752	A	G	NOTCH2
1	1_119958823_C_T	119958823	T	C	NOTCH2
1	1_119959089_A_G	119959089	G	A	NOTCH2
1	1_119961348_C_G	119961348	G	C	NOTCH2
1	1_119962362_A_G	119962362	A	G	NOTCH2
1	1_119962909_G_A	119962909	A	G	NOTCH2
1	1_119962930_C_G	119962930	G	C	NOTCH2
1	1_119963176_T_A	119963176	A	T	NOTCH2
1	1_119963180_T_A	119963180	A	T	NOTCH2
1	1_119963373_G_C	119963373	G	C	NOTCH2
1	1_119963409_G_A	119963409	A	G	NOTCH2
1	1_119963485_G_A	119963485	A	G	NOTCH2
1	1_119964036_G_A	119964036	A	G	NOTCH2
1	1_119964163_T_C	119964163	C	T	NOTCH2
1	1_119964395_T_C	119964395	C	T	NOTCH2
1	1_119965901_A_G	119965901	G	A	NOTCH2
1	1_119966180_T_C	119966180	C	T	NOTCH2
1	1_119967042_T_C	119967042	C	T	NOTCH2
1	1_119967366_G_C	119967366	C	G	NOTCH2
1	1_119968763_G_A	119968763	A	G	NOTCH2
1	1_119969481_T_C	119969481	T	C	NOTCH2
1	1_119969937_G_A	119969937	A	G	NOTCH2
1	1_119970494_A_G	119970494	G	A	NOTCH2
1	1_119970824_G_A	119970824	A	G	NOTCH2
1	1_119970856_T_C	119970856	C	T	NOTCH2
1	1_119970925_C_T	119970925	T	C	NOTCH2
1	1_119972409_T_C	119972409	C	T	NOTCH2
1	1_119972661_T_C	119972661	C	T	NOTCH2
1	1_119972931_T_A	119972931	A	T	NOTCH2
1	1_119973995_C_T	119973995	T	C	NOTCH2
1	1_119974947_G_C	119974947	C	G	NOTCH2
1	1_119975079_T_C	119975079	C	T	NOTCH2
1	1_119975336_G_T	119975336	T	G	NOTCH2
1	1_119975917_G_A	119975917	A	G	NOTCH2
1	1_119976376_G_A	119976376	A	G	NOTCH2
1	1_119976995_C_T	119976995	T	C	NOTCH2
1	1_119977355_A_G	119977355	G	A	NOTCH2
1	1_119977694_T_C	119977694	C	T	NOTCH2
1	1_119978092_T_A	119978092	A	T	NOTCH2
1	1_119978121_G_A	119978121	A	G	NOTCH2
1	1_119978442_T_G	119978442	G	T	NOTCH2
1	1_119978454_C_T	119978454	T	C	NOTCH2
1	1_119978695_T_G	119978695	G	T	NOTCH2
1	1_119978775_T_C	119978775	C	T	NOTCH2
1	1_119980141_C_T	119980141	T	C	NOTCH2
1	1_119980878_T_C	119980878	C	T	NOTCH2
1	1_119981279_T_C	119981279	C	T	NOTCH2
1	1_119981708_G_A	119981708	A	G	NOTCH2
1	1_119982081_C_T	119982081	T	C	NOTCH2
1	1_119982931_C_T	119982931	T	C	NOTCH2
1	1_119983221_G_C	119983221	C	G	NOTCH2
1	1_119984359_C_T	119984359	T	C	NOTCH2
1	1_119984880_A_G	119984880	A	G	NOTCH2
1	1_119985058_A_T	119985058	T	A	NOTCH2
1	1_119985176_G_A	119985176	A	G	NOTCH2
1	1_119985945_T_C	119985945	C	T	NOTCH2
1	1_119986053_G_A	119986053	A	G	NOTCH2
1	1_119986250_A_C	119986250	C	A	NOTCH2
1	1_119986309_G_A	119986309	A	G	NOTCH2
1	1_119987127_A_C	119987127	C	A	NOTCH2
1	1_119987477_A_T	119987477	T	A	NOTCH2
1	1_119988141_G_A	119988141	A	G	NOTCH2
1	1_119988436_G_A	119988436	G	A	NOTCH2
1	1_119988510_T_C	119988510	C	T	NOTCH2
1	1_119988698_G_A	119988698	A	G	NOTCH2
1	1_119989350_G_A	119989350	A	G	NOTCH2
1	1_119989586_C_T	119989586	T	C	NOTCH2
1	1_119989777_C_T	119989777	T	C	NOTCH2
1	1_119994527_T_C	119994527	C	T	NOTCH2
1	1_119994529_T_C	119994529	C	T	NOTCH2
1	1_119995561_G_A	119995561	A	G	NOTCH2
1	1_119995612_A_G	119995612	G	A	NOTCH2
1	1_119996251_G_A	119996251	A	G	NOTCH2
1	1_119996414_A_G	119996414	G	A	NOTCH2
1	1_119996489_G_A	119996489	A	G	NOTCH2
1	1_119996678_G_A	119996678	A	G	NOTCH2
1	1_119997639_C_T	119997639	T	C	NOTCH2
1	1_119997853_G_A	119997853	A	G	NOTCH2
1	1_119999537_T_C	119999537	C	T	NOTCH2
1	1_119999785_G_A	119999785	A	G	NOTCH2
1	1_119999873_C_A	119999873	A	C	NOTCH2
1	1_119999890_G_T	119999890	T	G	NOTCH2
1	1_119999972_A_G	119999972	G	A	NOTCH2
1	1_119999976_A_G	119999976	G	A	NOTCH2
1	1_119999980_G_A	119999980	A	G	NOTCH2
1	1_120000161_T_C	120000161	C	T	NOTCH2
1	1_120000258_G_C	120000258	C	G	NOTCH2
1	1_120000314_T_C	120000314	C	T	NOTCH2
1	1_120000490_T_C	120000490	C	T	NOTCH2
1	1_120000726_C_T	120000726	T	C	NOTCH2
1	1_120000885_A_G	120000885	A	G	NOTCH2
1	1_120001143_C_T	120001143	T	C	NOTCH2
1	1_120001316_T_C	120001316	C	T	NOTCH2
1	1_120001419_C_G	120001419	G	C	NOTCH2
1	1_120001567_A_G	120001567	A	G	NOTCH2
1	1_120001708_A_G	120001708	G	A	NOTCH2
1	1_120001710_C_G	120001710	G	C	NOTCH2
1	1_120001777_G_T	120001777	T	G	NOTCH2
1	1_120002399_A_T	120002399	T	A	NOTCH2
1	1_120003308_G_A	120003308	A	G	NOTCH2
1	1_120003661_C_T	120003661	T	C	NOTCH2
1	1_120003715_C_G	120003715	G	C	NOTCH2
1	1_120004143_G_A	120004143	A	G	NOTCH2
1	1_120004182_C_T	120004182	T	C	NOTCH2
1	1_120005072_A_G	120005072	G	A	NOTCH2
1	1_120005472_C_A	120005472	A	C	NOTCH2
1	1_120006168_T_G	120006168	G	T	NOTCH2
1	1_120007104_C_T	120007104	T	C	NOTCH2
1	1_120007379_C_A	120007379	A	C	NOTCH2
1	1_120007622_G_A	120007622	A	G	NOTCH2
1	1_120009194_A_T	120009194	T	A	NOTCH2
1	1_120009592_C_G	120009592	G	C	NOTCH2
1	1_120009830_T_G	120009830	G	T	NOTCH2
1	1_120010076_T_C	120010076	C	T	NOTCH2
1	1_120010519_T_C	120010519	C	T	NOTCH2
1	1_120010563_T_C	120010563	C	T	NOTCH2
1	1_120010676_C_T	120010676	T	C	NOTCH2
1	1_120010970_C_T	120010970	T	C	NOTCH2
1	1_120011373_C_T	120011373	C	T	NOTCH2
1	1_120011425_T_C	120011425	C	T	NOTCH2
1	1_120011433_T_C	120011433	C	T	NOTCH2
1	1_120011511_T_G	120011511	G	T	NOTCH2
1	1_120011748_G_A	120011748	A	G	NOTCH2
1	1_120011876_C_T	120011876	T	C	NOTCH2
1	1_120011994_C_T	120011994	T	C	NOTCH2
1	1_120014047_T_C	120014047	C	T	NOTCH2
1	1_120014158_A_G	120014158	G	A	NOTCH2
1	1_120014384_C_A	120014384	A	C	NOTCH2
1	1_120014584_C_G	120014584	G	C	NOTCH2
1	1_120014594_A_C	120014594	C	A	NOTCH2
1	1_120014723_G_A	120014723	A	G	NOTCH2
1	1_120015009_T_A	120015009	A	T	NOTCH2
1	1_120015102_C_T	120015102	T	C	NOTCH2
1	1_120015618_G_C	120015618	C	G	NOTCH2
1	1_120015912_A_G	120015912	G	A	NOTCH2
1	1_120017265_T_C	120017265	C	T	NOTCH2
1	1_120017319_T_C	120017319	C	T	NOTCH2
1	1_120022946_T_C	120022946	C	T	NOTCH2
1	1_120022998_G_T	120022998	T	G	NOTCH2
1	1_120023307_G_A	120023307	A	G	NOTCH2
1	1_120023361_C_T	120023361	T	C	NOTCH2
1	1_120023518_T_C	120023518	C	T	NOTCH2
1	1_120023570_T_G	120023570	G	T	NOTCH2
1	1_120024540_C_T	120024540	T	C	NOTCH2
1	1_120024879_A_C	120024879	C	A	NOTCH2
1	1_120025178_G_C	120025178	C	G	NOTCH2
1	1_120025187_T_G	120025187	G	T	NOTCH2
1	1_120026333_C_T	120026333	T	C	NOTCH2
1	1_120027825_T_C	120027825	C	T	NOTCH2
1	1_120027839_A_G	120027839	G	A	NOTCH2
1	1_120027887_T_C	120027887	C	T	NOTCH2
1	1_120028617_A_G	120028617	G	A	NOTCH2
1	1_120028774_C_G	120028774	G	C	NOTCH2
1	1_120028938_G_A	120028938	A	G	NOTCH2
1	1_120029221_C_T	120029221	T	C	NOTCH2
1	1_120029351_T_A	120029351	A	T	NOTCH2
1	1_120030202_G_A	120030202	A	G	NOTCH2
1	1_120032690_C_T	120032690	T	C	NOTCH2
1	1_120033878_T_A	120033878	A	T	NOTCH2
1	1_120035373_T_G	120035373	G	T	NOTCH2
1	1_120035493_T_C	120035493	C	T	NOTCH2
1	1_120037012_A_G	120037012	G	A	NOTCH2
1	1_120038893_C_T	120038893	T	C	NOTCH2
1	1_120039000_T_A	120039000	A	T	NOTCH2
1	1_120039678_G_A	120039678	A	G	NOTCH2
1	1_120041073_T_A	120041073	A	T	NOTCH2
1	1_120041151_G_A	120041151	A	G	NOTCH2
1	1_120043568_A_G	120043568	G	A	NOTCH2
1	1_120045488_A_G	120045488	G	A	NOTCH2
1	1_120047816_G_A	120047816	A	G	NOTCH2
1	1_120047817_T_A	120047817	A	T	NOTCH2
1	1_120047826_G_A	120047826	A	G	NOTCH2
1	1_120048420_T_A	120048420	A	T	NOTCH2
1	1_120048629_G_A	120048629	A	G	NOTCH2
1	1_120053628_T_C	120053628	C	T	NOTCH2
1	1_120053637_T_C	120053637	C	T	NOTCH2
1	1_120053726_G_A	120053726	A	G	NOTCH2
1	1_120053738_C_G	120053738	G	C	NOTCH2
1	1_120054203_T_C	120054203	C	T	NOTCH2
1	1_120058278_C_T	120058278	T	C	NOTCH2
1	1_120058365_C_G	120058365	G	C	NOTCH2
1	1_120060452_T_A	120060452	A	T	NOTCH2
1	1_120060485_A_T	120060485	T	A	NOTCH2
1	1_120060761_T_G	120060761	G	T	NOTCH2
1	1_120063473_A_C	120063473	C	A	NOTCH2
1	1_120063532_C_T	120063532	T	C	NOTCH2
1	1_120065183_A_G	120065183	G	A	NOTCH2
1	1_120065461_G_A	120065461	A	G	NOTCH2
1	1_120065545_T_C	120065545	C	T	NOTCH2
1	1_120065709_C_T	120065709	T	C	NOTCH2
1	1_120065808_G_A	120065808	A	G	NOTCH2
1	1_120065830_A_G	120065830	G	A	NOTCH2
1	1_120066130_T_C	120066130	C	T	NOTCH2
1	1_120066332_C_T	120066332	T	C	NOTCH2
1	1_120066662_A_G	120066662	G	A	NOTCH2
1	1_120067235_G_A	120067235	A	G	NOTCH2
1	1_120067246_T_C	120067246	C	T	NOTCH2
1	1_120067870_G_A	120067870	A	G	NOTCH2
1	1_120069101_A_G	120069101	G	A	NOTCH2
1	1_120069392_G_A	120069392	A	G	NOTCH2
1	1_120069392_G_C	120069392	C	G	NOTCH2
1	1_120069429_G_T	120069429	T	G	NOTCH2
1	1_120069437_C_G	120069437	G	C	NOTCH2
1	1_120069620_G_C	120069620	C	G	NOTCH2
1	1_120069683_C_A	120069683	A	C	NOTCH2
1	1_147541592_G_A	147541592	A	G	BCL9
1	1_147541737_G_A	147541737	A	G	BCL9
1	1_147542066_A_C	147542066	C	A	BCL9
1	1_147543409_C_T	147543409	T	C	BCL9
1	1_147543772_T_G	147543772	G	T	BCL9
1	1_147544163_A_C	147544163	C	A	BCL9
1	1_147544332_A_G	147544332	G	A	BCL9
1	1_147544678_T_G	147544678	G	T	BCL9
1	1_147544859_C_T	147544859	T	C	BCL9
1	1_147545166_C_A	147545166	A	C	BCL9
1	1_147545370_T_C	147545370	C	T	BCL9
1	1_147545754_A_C	147545754	C	A	BCL9
1	1_147545944_T_A	147545944	A	T	BCL9
1	1_147545987_C_T	147545987	T	C	BCL9
1	1_147546248_G_A	147546248	A	G	BCL9
1	1_147546263_A_G	147546263	G	A	BCL9
1	1_147546345_T_A	147546345	A	T	BCL9
1	1_147546461_T_A	147546461	A	T	BCL9
1	1_147546591_G_A	147546591	A	G	BCL9
1	1_147546759_G_C	147546759	C	G	BCL9
1	1_147547114_A_G	147547114	G	A	BCL9
1	1_147547392_C_T	147547392	T	C	BCL9
1	1_147547909_T_C	147547909	C	T	BCL9
1	1_147548328_C_T	147548328	T	C	BCL9
1	1_147548685_A_G	147548685	G	A	BCL9
1	1_147548867_A_T	147548867	T	A	BCL9
1	1_147549045_C_T	147549045	T	C	BCL9
1	1_147549177_G_A	147549177	A	G	BCL9
1	1_147549375_C_T	147549375	T	C	BCL9
1	1_147549648_G_C	147549648	C	G	BCL9
1	1_147550285_G_T	147550285	T	G	BCL9
1	1_147550532_C_G	147550532	G	C	BCL9
1	1_147550555_G_A	147550555	A	G	BCL9
1	1_147550923_T_C	147550923	C	T	BCL9
1	1_147551455_A_G	147551455	G	A	BCL9
1	1_147551494_C_T	147551494	T	C	BCL9
1	1_147551948_A_G	147551948	G	A	BCL9
1	1_147551959_G_A	147551959	A	G	BCL9
1	1_147552120_C_T	147552120	T	C	BCL9
1	1_147552273_G_A	147552273	A	G	BCL9
1	1_147552868_A_G	147552868	G	A	BCL9
1	1_147553022_T_C	147553022	C	T	BCL9
1	1_147553100_T_C	147553100	C	T	BCL9
1	1_147553378_G_T	147553378	T	G	BCL9
1	1_147553836_A_C	147553836	C	A	BCL9
1	1_147553923_T_A	147553923	A	T	BCL9
1	1_147554348_G_A	147554348	A	G	BCL9
1	1_147554412_C_T	147554412	T	C	BCL9
1	1_147555222_T_C	147555222	C	T	BCL9
1	1_147555419_G_T	147555419	T	G	BCL9
1	1_147555448_C_T	147555448	T	C	BCL9
1	1_147555531_G_T	147555531	T	G	BCL9
1	1_147555580_T_C	147555580	C	T	BCL9
1	1_147556092_A_G	147556092	G	A	BCL9
1	1_147556326_A_G	147556326	G	A	BCL9
1	1_147556878_T_A	147556878	A	T	BCL9
1	1_147557185_T_A	147557185	A	T	BCL9
1	1_147557666_C_A	147557666	A	C	BCL9
1	1_147557698_G_A	147557698	A	G	BCL9
1	1_147557790_T_C	147557790	C	T	BCL9
1	1_147558681_G_A	147558681	A	G	BCL9
1	1_147559220_C_T	147559220	T	C	BCL9
1	1_147559545_A_G	147559545	G	A	BCL9
1	1_147560317_C_T	147560317	T	C	BCL9
1	1_147560535_A_C	147560535	C	A	BCL9
1	1_147560561_C_T	147560561	T	C	BCL9
1	1_147560802_G_C	147560802	C	G	BCL9
1	1_147561000_G_A	147561000	A	G	BCL9
1	1_147561794_A_G	147561794	G	A	BCL9
1	1_147561804_C_G	147561804	G	C	BCL9
1	1_147562068_C_T	147562068	T	C	BCL9
1	1_147562093_C_G	147562093	G	C	BCL9
1	1_147562825_T_C	147562825	C	T	BCL9
1	1_147563004_T_C	147563004	C	T	BCL9
1	1_147563081_C_T	147563081	T	C	BCL9
1	1_147563341_A_C	147563341	C	A	BCL9
1	1_147563473_T_A	147563473	A	T	BCL9
1	1_147563798_C_T	147563798	T	C	BCL9
1	1_147563828_C_T	147563828	T	C	BCL9
1	1_147563875_C_T	147563875	T	C	BCL9
1	1_147564193_G_A	147564193	A	G	BCL9
1	1_147564283_C_A	147564283	A	C	BCL9
1	1_147564521_T_C	147564521	C	T	BCL9
1	1_147564739_C_T	147564739	T	C	BCL9
1	1_147565124_G_A	147565124	A	G	BCL9
1	1_147565665_T_G	147565665	G	T	BCL9
1	1_147565690_A_C	147565690	C	A	BCL9
1	1_147565790_T_C	147565790	C	T	BCL9
1	1_147566049_G_A	147566049	A	G	BCL9
1	1_147566396_C_A	147566396	A	C	BCL9
1	1_147566450_C_T	147566450	T	C	BCL9
1	1_147566532_G_T	147566532	T	G	BCL9
1	1_147566656_C_T	147566656	T	C	BCL9
1	1_147566875_G_A	147566875	A	G	BCL9
1	1_147566942_C_G	147566942	G	C	BCL9
1	1_147567153_G_C	147567153	C	G	BCL9
1	1_147567724_G_C	147567724	C	G	BCL9
1	1_147567975_C_T	147567975	T	C	BCL9
1	1_147568016_C_T	147568016	T	C	BCL9
1	1_147568214_T_A	147568214	A	T	BCL9
1	1_147568295_A_T	147568295	T	A	BCL9
1	1_147568482_G_A	147568482	A	G	BCL9
1	1_147568648_A_C	147568648	C	A	BCL9
1	1_147568828_T_G	147568828	G	T	BCL9
1	1_147568930_C_T	147568930	T	C	BCL9
1	1_147569111_G_A	147569111	A	G	BCL9
1	1_147569144_C_T	147569144	T	C	BCL9
1	1_147569158_T_A	147569158	A	T	BCL9
1	1_147569348_C_G	147569348	G	C	BCL9
1	1_147569468_A_G	147569468	G	A	BCL9
1	1_147569502_C_T	147569502	T	C	BCL9
1	1_147569521_G_A	147569521	A	G	BCL9
1	1_147569526_C_T	147569526	T	C	BCL9
1	1_147570052_A_T	147570052	T	A	BCL9
1	1_147570183_A_G	147570183	G	A	BCL9
1	1_147570366_T_C	147570366	C	T	BCL9
1	1_147570390_G_C	147570390	C	G	BCL9
1	1_147570551_G_A	147570551	A	G	BCL9
1	1_147570652_G_T	147570652	T	G	BCL9
1	1_147570653_T_G	147570653	G	T	BCL9
1	1_147570814_C_T	147570814	T	C	BCL9
1	1_147570862_T_C	147570862	C	T	BCL9
1	1_147571229_G_A	147571229	A	G	BCL9
1	1_147571379_A_C	147571379	C	A	BCL9
1	1_147571519_A_T	147571519	T	A	BCL9
1	1_147571754_G_A	147571754	A	G	BCL9
1	1_147571991_G_T	147571991	T	G	BCL9
1	1_147572007_G_A	147572007	A	G	BCL9
1	1_147572070_T_G	147572070	G	T	BCL9
1	1_147572872_A_G	147572872	G	A	BCL9
1	1_147573064_G_T	147573064	T	G	BCL9
1	1_147574039_A_G	147574039	G	A	BCL9
1	1_147574084_C_G	147574084	G	C	BCL9
1	1_147575759_T_C	147575759	C	T	BCL9
1	1_147576306_C_T	147576306	T	C	BCL9
1	1_147576307_G_C	147576307	C	G	BCL9
1	1_147576361_C_T	147576361	T	C	BCL9
1	1_147576437_T_C	147576437	C	T	BCL9
1	1_147576459_G_A	147576459	A	G	BCL9
1	1_147576573_A_G	147576573	G	A	BCL9
1	1_147576808_G_A	147576808	A	G	BCL9
1	1_147576956_C_T	147576956	T	C	BCL9
1	1_147577053_T_A	147577053	A	T	BCL9
1	1_147578078_C_T	147578078	T	C	BCL9
1	1_147578197_A_G	147578197	G	A	BCL9
1	1_147578657_T_G	147578657	G	T	BCL9
1	1_147578721_A_G	147578721	G	A	BCL9
1	1_147578758_G_A	147578758	A	G	BCL9
1	1_147578797_T_C	147578797	C	T	BCL9
1	1_147579016_C_A	147579016	A	C	BCL9
1	1_147579258_G_A	147579258	A	G	BCL9
1	1_147579693_C_T	147579693	T	C	BCL9
1	1_147580272_T_C	147580272	C	T	BCL9
1	1_147580855_G_C	147580855	C	G	BCL9
1	1_147581000_G_A	147581000	A	G	BCL9
1	1_147581540_G_A	147581540	A	G	BCL9
1	1_147581640_T_G	147581640	T	G	BCL9
1	1_147581875_A_G	147581875	G	A	BCL9
1	1_147582273_A_T	147582273	T	A	BCL9
1	1_147582433_A_G	147582433	G	A	BCL9
1	1_147583057_A_G	147583057	G	A	BCL9
1	1_147583261_A_G	147583261	G	A	BCL9
1	1_147583507_G_A	147583507	A	G	BCL9
1	1_147584140_C_T	147584140	T	C	BCL9
1	1_147584336_C_T	147584336	T	C	BCL9
1	1_147584478_A_C	147584478	C	A	BCL9
1	1_147584481_T_A	147584481	A	T	BCL9
1	1_147584806_C_A	147584806	A	C	BCL9
1	1_147585422_T_G	147585422	G	T	BCL9
1	1_147585517_G_A	147585517	A	G	BCL9
1	1_147586316_C_A	147586316	A	C	BCL9
1	1_147586773_A_T	147586773	T	A	BCL9
1	1_147586995_T_G	147586995	G	T	BCL9
1	1_147587038_A_C	147587038	C	A	BCL9
1	1_147587095_C_T	147587095	T	C	BCL9
1	1_147587326_C_G	147587326	G	C	BCL9
1	1_147587606_A_G	147587606	G	A	BCL9
1	1_147587971_A_G	147587971	G	A	BCL9
1	1_147588052_C_T	147588052	T	C	BCL9
1	1_147588085_T_A	147588085	A	T	BCL9
1	1_147588091_G_A	147588091	A	G	BCL9
1	1_147588292_T_C	147588292	C	T	BCL9
1	1_147588435_C_T	147588435	T	C	BCL9
1	1_147588546_G_A	147588546	A	G	BCL9
1	1_147588715_T_C	147588715	C	T	BCL9
1	1_147589132_A_C	147589132	C	A	BCL9
1	1_147589154_C_T	147589154	T	C	BCL9
1	1_147589217_C_T	147589217	T	C	BCL9
1	1_147589399_C_T	147589399	T	C	BCL9
1	1_147589979_T_C	147589979	C	T	BCL9
1	1_147590782_T_C	147590782	C	T	BCL9
1	1_147591398_T_C	147591398	C	T	BCL9
1	1_147591543_C_G	147591543	G	C	BCL9
1	1_147592385_G_A	147592385	A	G	BCL9
1	1_147592510_C_G	147592510	G	C	BCL9
1	1_147592971_C_T	147592971	T	C	BCL9
1	1_147593726_C_T	147593726	T	C	BCL9
1	1_147593864_G_A	147593864	A	G	BCL9
1	1_147593895_A_G	147593895	G	A	BCL9
1	1_147594483_T_C	147594483	C	T	BCL9
1	1_147595264_G_A	147595264	A	G	BCL9
1	1_147595529_G_A	147595529	A	G	BCL9
1	1_147595859_T_G	147595859	G	T	BCL9
1	1_147596415_T_C	147596415	C	T	BCL9
1	1_147596445_G_A	147596445	A	G	BCL9
1	1_147596446_C_T	147596446	T	C	BCL9
1	1_147596604_G_A	147596604	A	G	BCL9
1	1_147596911_G_A	147596911	A	G	BCL9
1	1_147597199_T_G	147597199	G	T	BCL9
1	1_147597301_T_C	147597301	C	T	BCL9
1	1_147597320_G_A	147597320	A	G	BCL9
1	1_147597797_A_G	147597797	G	A	BCL9
1	1_147598121_G_C	147598121	C	G	BCL9
1	1_147598663_C_T	147598663	T	C	BCL9
1	1_147598816_C_T	147598816	T	C	BCL9
1	1_147599490_C_G	147599490	G	C	BCL9
1	1_147599494_G_C	147599494	C	G	BCL9
1	1_147599497_C_A	147599497	A	C	BCL9
1	1_147599498_C_G	147599498	G	C	BCL9
1	1_147599516_A_G	147599516	G	A	BCL9
1	1_147599904_A_G	147599904	G	A	BCL9
1	1_147600068_G_A	147600068	A	G	BCL9
1	1_147600383_G_T	147600383	T	G	BCL9
1	1_147600639_G_A	147600639	A	G	BCL9
1	1_147601283_T_C	147601283	C	T	BCL9
1	1_147601562_A_C	147601562	C	A	BCL9
1	1_147601931_C_T	147601931	T	C	BCL9
1	1_147601965_A_G	147601965	G	A	BCL9
1	1_147601986_C_T	147601986	T	C	BCL9
1	1_147601993_C_A	147601993	A	C	BCL9
1	1_147602182_G_A	147602182	A	G	BCL9
1	1_147602224_G_T	147602224	G	T	BCL9
1	1_147602225_T_G	147602225	G	T	BCL9
1	1_147602240_T_A	147602240	A	T	BCL9
1	1_147602276_A_G	147602276	G	A	BCL9
1	1_147602968_G_T	147602968	T	G	BCL9
1	1_147603020_C_T	147603020	T	C	BCL9
1	1_147603388_G_A	147603388	G	A	BCL9
1	1_147603834_G_A	147603834	A	G	BCL9
1	1_147604173_A_C	147604173	C	A	BCL9
1	1_147604462_G_T	147604462	T	G	BCL9
1	1_147604875_C_T	147604875	T	C	BCL9
1	1_147604909_A_G	147604909	G	A	BCL9
1	1_147604923_T_C	147604923	T	C	BCL9
1	1_147604987_A_G	147604987	G	A	BCL9
1	1_147605490_G_A	147605490	A	G	BCL9
1	1_147605701_T_A	147605701	A	T	BCL9
1	1_147605992_T_C	147605992	C	T	BCL9
1	1_147606212_G_A	147606212	A	G	BCL9
1	1_147606805_G_T	147606805	T	G	BCL9
1	1_147608371_C_T	147608371	T	C	BCL9
1	1_147608383_C_T	147608383	T	C	BCL9
1	1_147608966_C_T	147608966	T	C	BCL9
1	1_147609006_T_G	147609006	G	T	BCL9
1	1_147609390_A_G	147609390	A	G	BCL9
1	1_147610227_G_A	147610227	A	G	BCL9
1	1_147611063_C_T	147611063	T	C	BCL9
1	1_147611281_G_A	147611281	A	G	BCL9
1	1_147611315_T_C	147611315	T	C	BCL9
1	1_147611945_T_C	147611945	T	C	BCL9
1	1_147612694_T_C	147612694	C	T	BCL9
1	1_147613267_G_A	147613267	A	G	BCL9
1	1_147613413_C_G	147613413	G	C	BCL9
1	1_147613541_C_G	147613541	G	C	BCL9
1	1_147613994_A_G	147613994	G	A	BCL9
1	1_147614019_A_C	147614019	C	A	BCL9
1	1_147614705_A_C	147614705	C	A	BCL9
1	1_147615167_G_A	147615167	A	G	BCL9
1	1_147615536_A_G	147615536	G	A	BCL9
1	1_147615921_T_A	147615921	T	A	BCL9
1	1_147616226_T_A	147616226	T	A	BCL9
1	1_147616333_C_T	147616333	T	C	BCL9
1	1_147616473_A_G	147616473	G	A	BCL9
1	1_147617106_T_C	147617106	T	C	BCL9
1	1_147617517_C_T	147617517	C	T	BCL9
1	1_147617541_T_G	147617541	T	G	BCL9
1	1_147617542_T_A	147617542	T	A	BCL9
1	1_147617633_T_A	147617633	A	T	BCL9
1	1_147619610_G_A	147619610	A	G	BCL9
1	1_147619883_G_A	147619883	A	G	BCL9
1	1_147620166_C_T	147620166	T	C	BCL9
1	1_147620306_G_A	147620306	A	G	BCL9
1	1_147621075_C_T	147621075	T	C	BCL9
1	1_147621873_A_G	147621873	G	A	BCL9
1	1_147622086_A_G	147622086	A	G	BCL9
1	1_147622159_T_C	147622159	C	T	BCL9
1	1_147622593_C_T	147622593	T	C	BCL9
1	1_147623250_C_T	147623250	T	C	BCL9
1	1_147623280_C_G	147623280	G	C	BCL9
1	1_147623538_T_C	147623538	C	T	BCL9
1	1_147624704_C_T	147624704	T	C	BCL9
1	1_147624993_G_A	147624993	A	G	BCL9
1	1_147625186_T_C	147625186	C	T	BCL9
1	1_147625465_T_C	147625465	C	T	BCL9
1	1_147625834_T_C	147625834	C	T	BCL9
2	2_9489602_T_C	9489602	C	T	ADAM17
2	2_9489887_T_C	9489887	T	C	ADAM17
2	2_9490102_C_T	9490102	C	T	ADAM17
2	2_9490412_G_A	9490412	A	G	ADAM17
2	2_9490529_A_G	9490529	G	A	ADAM17
2	2_9491211_T_C	9491211	T	C	ADAM17
2	2_9491705_A_G	9491705	A	G	ADAM17
2	2_9492589_C_A	9492589	C	A	ADAM17
2	2_9492673_T_C	9492673	C	T	ADAM17
2	2_9493008_T_G	9493008	T	G	ADAM17
2	2_9493971_G_A	9493971	G	A	ADAM17
2	2_9494252_C_T	9494252	T	C	ADAM17
2	2_9494727_A_G	9494727	A	G	ADAM17
2	2_9494957_G_A	9494957	A	G	ADAM17
2	2_9495730_C_A	9495730	A	C	ADAM17
2	2_9495784_G_A	9495784	A	G	ADAM17
2	2_9496305_T_C	9496305	C	T	ADAM17
2	2_9496956_C_G	9496956	C	G	ADAM17
2	2_9497202_A_G	9497202	G	A	ADAM17
2	2_9497274_A_G	9497274	G	A	ADAM17
2	2_9498252_A_C	9498252	A	C	ADAM17
2	2_9499065_C_T	9499065	C	T	ADAM17
2	2_9499158_G_A	9499158	A	G	ADAM17
2	2_9499192_C_A	9499192	A	C	ADAM17
2	2_9499697_G_A	9499697	A	G	ADAM17
2	2_9500397_T_C	9500397	T	C	ADAM17
2	2_9501335_G_A	9501335	A	G	ADAM17
2	2_9501623_A_G	9501623	G	A	ADAM17
2	2_9502349_C_T	9502349	C	T	ADAM17
2	2_9502392_C_T	9502392	T	C	ADAM17
2	2_9502827_C_T	9502827	T	C	ADAM17
2	2_9503128_A_C	9503128	C	A	ADAM17
2	2_9503189_A_C	9503189	C	A	ADAM17
2	2_9503212_C_T	9503212	T	C	ADAM17
2	2_9503559_A_G	9503559	A	G	ADAM17
2	2_9503781_T_A	9503781	A	T	ADAM17
2	2_9504175_G_A	9504175	G	A	ADAM17
2	2_9504523_T_C	9504523	C	T	ADAM17
2	2_9504593_C_T	9504593	T	C	ADAM17
2	2_9504619_C_G	9504619	G	C	ADAM17
2	2_9504719_G_A	9504719	A	G	ADAM17
2	2_9505503_C_A	9505503	A	C	ADAM17
2	2_9505660_C_T	9505660	C	T	ADAM17
2	2_9506259_C_T	9506259	C	T	ADAM17
2	2_9506440_T_C	9506440	T	C	ADAM17
2	2_9506892_C_G	9506892	G	C	ADAM17
2	2_9506962_A_C	9506962	C	A	ADAM17
2	2_9507234_A_C	9507234	A	C	ADAM17
2	2_9507416_C_T	9507416	T	C	ADAM17
2	2_9507480_C_T	9507480	C	T	ADAM17
2	2_9508086_C_T	9508086	C	T	ADAM17
2	2_9508245_G_C	9508245	G	C	ADAM17
2	2_9508558_C_G	9508558	C	G	ADAM17
2	2_9508859_G_T	9508859	G	T	ADAM17
2	2_9509662_A_T	9509662	T	A	ADAM17
2	2_9509837_A_G	9509837	A	G	ADAM17
2	2_9510650_C_T	9510650	T	C	ADAM17
2	2_9510932_G_A	9510932	G	A	ADAM17
2	2_9511764_A_G	9511764	G	A	ADAM17
2	2_9512818_A_C	9512818	C	A	ADAM17
2	2_9513088_A_C	9513088	C	A	ADAM17
2	2_9513880_G_A	9513880	A	G	ADAM17
2	2_9513935_C_T	9513935	C	T	ADAM17
2	2_9514161_T_C	9514161	C	T	ADAM17
2	2_9514472_C_A	9514472	A	C	ADAM17
2	2_9514674_C_A	9514674	C	A	ADAM17
2	2_9515131_T_C	9515131	C	T	ADAM17
2	2_9515476_C_T	9515476	T	C	ADAM17
2	2_9515479_G_A	9515479	G	A	ADAM17
2	2_9516598_C_G	9516598	G	C	ADAM17
2	2_9516598_C_T	9516598	T	C	ADAM17
2	2_9516652_T_C	9516652	T	C	ADAM17
2	2_9516807_G_C	9516807	C	G	ADAM17
2	2_9517183_G_C	9517183	C	G	ADAM17
2	2_9517668_C_T	9517668	T	C	ADAM17
2	2_9517698_A_G	9517698	G	A	ADAM17
2	2_9517818_A_T	9517818	T	A	ADAM17
2	2_9518719_T_C	9518719	C	T	ADAM17
2	2_9519481_T_A	9519481	T	A	ADAM17
2	2_9520181_G_A	9520181	A	G	ADAM17
2	2_9520729_C_T	9520729	T	C	ADAM17
2	2_9520988_G_A	9520988	A	G	ADAM17
2	2_9521055_T_C	9521055	T	C	ADAM17
2	2_9521460_C_T	9521460	C	T	ADAM17
2	2_9521646_G_A	9521646	A	G	ADAM17
2	2_9521672_G_T	9521672	T	G	ADAM17
2	2_9521843_G_C	9521843	C	G	ADAM17
2	2_9522081_G_A	9522081	G	A	ADAM17
2	2_9522281_T_C	9522281	C	T	ADAM17
2	2_9522691_T_A	9522691	T	A	ADAM17
2	2_9523385_T_A	9523385	A	T	ADAM17
2	2_9523532_T_C	9523532	C	T	ADAM17
2	2_9523744_T_C	9523744	C	T	ADAM17
2	2_9524035_C_T	9524035	T	C	ADAM17
2	2_9524053_T_A	9524053	A	T	ADAM17
2	2_9524572_A_G	9524572	G	A	ADAM17
2	2_9524917_T_C	9524917	T	C	ADAM17
2	2_9525321_C_T	9525321	C	T	ADAM17
2	2_9525330_A_G	9525330	A	G	ADAM17
2	2_9527622_T_C	9527622	C	T	ADAM17
2	2_9529173_G_A	9529173	A	G	ADAM17
2	2_9529215_C_T	9529215	C	T	ADAM17
2	2_9529343_T_C	9529343	T	C	ADAM17
2	2_9531083_G_A	9531083	G	A	ADAM17
2	2_9531112_C_T	9531112	T	C	ADAM17
2	2_9531558_C_T	9531558	T	C	ADAM17
2	2_9531681_G_A	9531681	A	G	ADAM17
2	2_9532676_C_T	9532676	T	C	ADAM17
2	2_9533143_C_T	9533143	T	C	ADAM17
2	2_9533150_T_C	9533150	C	T	ADAM17
2	2_9533243_T_A	9533243	A	T	ADAM17
2	2_9533495_T_C	9533495	T	C	ADAM17
2	2_9533867_G_C	9533867	C	G	ADAM17
2	2_9533918_C_G	9533918	G	C	ADAM17
2	2_9534283_C_T	9534283	C	T	ADAM17
2	2_9534557_C_A	9534557	C	A	ADAM17
2	2_9534562_C_T	9534562	T	C	ADAM17
2	2_9534680_T_C	9534680	C	T	ADAM17
2	2_9534723_T_G	9534723	G	T	ADAM17
2	2_9536077_G_C	9536077	C	G	ADAM17
2	2_9536284_T_C	9536284	C	T	ADAM17
2	2_9537920_G_A	9537920	A	G	ADAM17
2	2_9538004_A_G	9538004	G	A	ADAM17
2	2_9538016_A_G	9538016	G	A	ADAM17
2	2_9538119_A_G	9538119	G	A	ADAM17
2	2_9538319_C_G	9538319	G	C	ADAM17
2	2_9539227_C_A	9539227	A	C	ADAM17
2	2_9539633_C_T	9539633	C	T	ADAM17
2	2_9539725_T_C	9539725	C	T	ADAM17
2	2_9540033_T_C	9540033	C	T	ADAM17
2	2_9541668_C_A	9541668	A	C	ADAM17
2	2_9541811_C_G	9541811	C	G	ADAM17
2	2_9542989_C_T	9542989	T	C	ADAM17
2	2_9543126_C_T	9543126	T	C	ADAM17
2	2_9543567_T_C	9543567	C	T	ADAM17
2	2_9543693_T_C	9543693	C	T	ADAM17
2	2_9544047_C_T	9544047	T	C	ADAM17
2	2_9544757_C_T	9544757	T	C	ADAM17
2	2_9545816_G_A	9545816	A	G	ADAM17
2	2_9545821_C_A	9545821	A	C	ADAM17
2	2_9545960_T_C	9545960	C	T	ADAM17
2	2_9546311_A_G	9546311	G	A	ADAM17
2	2_9546434_G_A	9546434	A	G	ADAM17
2	2_9547806_T_A	9547806	A	T	ADAM17
2	2_9548014_C_T	9548014	T	C	ADAM17
2	2_9549231_C_A	9549231	A	C	ADAM17
2	2_9549582_G_A	9549582	A	G	ADAM17
2	2_9550220_A_G	9550220	G	A	ADAM17
2	2_9550646_T_C	9550646	C	T	ADAM17
2	2_9550677_T_A	9550677	A	T	ADAM17
2	2_9550687_C_T	9550687	T	C	ADAM17
2	2_9551141_G_C	9551141	C	G	ADAM17
2	2_9551191_G_A	9551191	A	G	ADAM17
2	2_9551257_G_A	9551257	A	G	ADAM17
2	2_9551265_C_T	9551265	T	C	ADAM17
2	2_9551923_G_A	9551923	A	G	ADAM17
2	2_9552429_A_G	9552429	G	A	ADAM17
2	2_9552721_C_T	9552721	T	C	ADAM17
2	2_9553607_G_A	9553607	G	A	ADAM17
2	2_9553746_G_A	9553746	G	A	ADAM17
2	2_9554491_C_T	9554491	C	T	ADAM17
2	2_9554649_A_C	9554649	C	A	ADAM17
2	2_9555058_T_A	9555058	A	T	ADAM17
2	2_9555153_C_T	9555153	C	T	ADAM17
2	2_9555759_G_T	9555759	T	G	ADAM17
2	2_9555777_A_G	9555777	A	G	ADAM17
2	2_157736845_A_G	157736845	G	A	ACVR1
2	2_157737393_C_T	157737393	T	C	ACVR1
2	2_157739051_C_T	157739051	T	C	ACVR1
2	2_157739114_G_A	157739114	A	G	ACVR1
2	2_157739685_G_T	157739685	T	G	ACVR1
2	2_157740176_T_C	157740176	C	T	ACVR1
2	2_157741940_C_T	157741940	T	C	ACVR1
2	2_157742799_C_T	157742799	T	C	ACVR1
2	2_157743155_A_G	157743155	G	A	ACVR1
2	2_157743518_T_C	157743518	C	T	ACVR1
2	2_157743923_G_A	157743923	A	G	ACVR1
2	2_157746792_G_A	157746792	A	G	ACVR1
2	2_157746804_G_A	157746804	A	G	ACVR1
2	2_157746875_A_G	157746875	G	A	ACVR1
2	2_157746995_C_T	157746995	T	C	ACVR1
2	2_157747044_T_A	157747044	A	T	ACVR1
2	2_157747100_T_C	157747100	C	T	ACVR1
2	2_157747784_G_A	157747784	A	G	ACVR1
2	2_157749257_C_T	157749257	T	C	ACVR1
2	2_157749290_C_T	157749290	T	C	ACVR1
2	2_157749632_C_T	157749632	T	C	ACVR1
2	2_157749976_T_C	157749976	C	T	ACVR1
2	2_157754203_T_C	157754203	C	T	ACVR1
2	2_157754561_A_C	157754561	C	A	ACVR1
2	2_157755732_A_G	157755732	G	A	ACVR1
2	2_157755970_C_T	157755970	T	C	ACVR1
2	2_157757010_T_G	157757010	G	T	ACVR1
2	2_157757045_A_T	157757045	T	A	ACVR1
2	2_157757125_C_T	157757125	T	C	ACVR1
2	2_157758219_T_C	157758219	C	T	ACVR1
2	2_157759905_A_C	157759905	C	A	ACVR1
2	2_157761946_G_A	157761946	A	G	ACVR1
2	2_157764110_A_C	157764110	C	A	ACVR1
2	2_157764194_T_A	157764194	A	T	ACVR1
2	2_157765494_C_T	157765494	T	C	ACVR1
2	2_157767115_A_T	157767115	T	A	ACVR1
2	2_157767272_G_A	157767272	A	G	ACVR1
2	2_157767441_G_C	157767441	C	G	ACVR1
2	2_157767656_C_T	157767656	T	C	ACVR1
2	2_157768292_T_C	157768292	C	T	ACVR1
2	2_157769000_G_A	157769000	A	G	ACVR1
2	2_157770468_C_T	157770468	C	T	ACVR1
2	2_157772237_A_G	157772237	A	G	ACVR1
2	2_157772411_C_G	157772411	G	C	ACVR1
2	2_157772553_C_T	157772553	C	T	ACVR1
2	2_157772567_T_C	157772567	C	T	ACVR1
2	2_157773276_A_T	157773276	A	T	ACVR1
2	2_157774523_C_A	157774523	A	C	ACVR1
2	2_157775079_T_C	157775079	C	T	ACVR1
2	2_157776025_G_A	157776025	A	G	ACVR1
2	2_157776899_A_C	157776899	A	C	ACVR1
2	2_157777031_A_C	157777031	C	A	ACVR1
2	2_157777293_G_A	157777293	G	A	ACVR1
2	2_157777369_T_A	157777369	T	A	ACVR1
2	2_157777777_G_A	157777777	G	A	ACVR1
2	2_157778539_A_G	157778539	A	G	ACVR1
2	2_157779372_C_T	157779372	C	T	ACVR1
2	2_157779653_G_A	157779653	G	A	ACVR1
2	2_157779808_C_T	157779808	C	T	ACVR1
2	2_157779829_A_G	157779829	A	G	ACVR1
2	2_157779998_T_C	157779998	T	C	ACVR1
2	2_157780398_G_A	157780398	G	A	ACVR1
2	2_157780625_A_G	157780625	A	G	ACVR1
2	2_157780933_A_C	157780933	A	C	ACVR1
2	2_157781755_T_C	157781755	T	C	ACVR1
2	2_157781929_A_C	157781929	A	C	ACVR1
2	2_157781963_C_T	157781963	T	C	ACVR1
2	2_157782033_T_C	157782033	T	C	ACVR1
2	2_157782520_T_C	157782520	T	C	ACVR1
2	2_157782728_T_C	157782728	T	C	ACVR1
2	2_157782936_A_G	157782936	A	G	ACVR1
2	2_157783787_T_G	157783787	T	G	ACVR1
2	2_157783788_C_A	157783788	C	A	ACVR1
2	2_157784788_G_C	157784788	G	C	ACVR1
2	2_157785084_C_T	157785084	T	C	ACVR1
2	2_157785357_T_C	157785357	C	T	ACVR1
2	2_157785433_A_C	157785433	C	A	ACVR1
2	2_157785584_A_G	157785584	A	G	ACVR1
2	2_157785973_T_C	157785973	T	C	ACVR1
2	2_157786097_C_T	157786097	T	C	ACVR1
2	2_157786525_C_A	157786525	A	C	ACVR1
2	2_157787538_A_G	157787538	A	G	ACVR1
2	2_157787691_C_T	157787691	C	T	ACVR1
2	2_157788278_A_G	157788278	G	A	ACVR1
2	2_157788607_A_C	157788607	A	C	ACVR1
2	2_157788704_A_G	157788704	A	G	ACVR1
2	2_157789316_T_C	157789316	T	C	ACVR1
2	2_157789421_G_A	157789421	A	G	ACVR1
2	2_157789913_A_G	157789913	A	G	ACVR1
2	2_157790184_G_A	157790184	G	A	ACVR1
2	2_157790226_G_A	157790226	G	A	ACVR1
2	2_157790235_G_A	157790235	A	G	ACVR1
2	2_157790966_C_T	157790966	T	C	ACVR1
2	2_157792367_A_G	157792367	A	G	ACVR1
2	2_157792468_A_C	157792468	C	A	ACVR1
2	2_157792569_A_T	157792569	T	A	ACVR1
2	2_157794256_T_C	157794256	C	T	ACVR1
2	2_157795284_G_T	157795284	G	T	ACVR1
2	2_157795533_T_A	157795533	A	T	ACVR1
2	2_157796672_T_C	157796672	C	T	ACVR1
2	2_157797465_T_C	157797465	C	T	ACVR1
2	2_157797779_A_C	157797779	A	C	ACVR1
2	2_157798478_C_T	157798478	T	C	ACVR1
2	2_157798690_A_G	157798690	A	G	ACVR1
2	2_157798940_G_A	157798940	A	G	ACVR1
2	2_157799037_C_T	157799037	T	C	ACVR1
2	2_157799235_A_T	157799235	T	A	ACVR1
2	2_157799450_G_C	157799450	C	G	ACVR1
2	2_157800921_T_C	157800921	C	T	ACVR1
2	2_157801808_T_C	157801808	C	T	ACVR1
2	2_157802034_A_T	157802034	T	A	ACVR1
2	2_157802100_T_C	157802100	C	T	ACVR1
2	2_157802805_T_A	157802805	A	T	ACVR1
2	2_157802992_G_A	157802992	A	G	ACVR1
2	2_157803167_G_A	157803167	A	G	ACVR1
2	2_157804696_C_A	157804696	A	C	ACVR1
2	2_157805380_T_C	157805380	C	T	ACVR1
2	2_157806413_C_T	157806413	T	C	ACVR1
2	2_157806574_G_A	157806574	A	G	ACVR1
2	2_157806765_C_T	157806765	T	C	ACVR1
2	2_157807638_T_C	157807638	C	T	ACVR1
2	2_157807983_G_T	157807983	T	G	ACVR1
2	2_157808684_A_G	157808684	A	G	ACVR1
2	2_157808746_C_T	157808746	T	C	ACVR1
2	2_157810705_T_C	157810705	T	C	ACVR1
2	2_157810789_C_T	157810789	T	C	ACVR1
2	2_157811484_A_C	157811484	C	A	ACVR1
2	2_157811933_A_G	157811933	A	G	ACVR1
2	2_157812112_G_T	157812112	G	T	ACVR1
2	2_157812905_G_C	157812905	G	C	ACVR1
2	2_157813228_C_T	157813228	T	C	ACVR1
2	2_157813271_C_T	157813271	T	C	ACVR1
2	2_157813708_G_A	157813708	A	G	ACVR1
2	2_157814786_T_C	157814786	T	C	ACVR1
2	2_157815188_C_T	157815188	C	T	ACVR1
2	2_157816951_G_C	157816951	C	G	ACVR1
2	2_157817673_A_T	157817673	T	A	ACVR1
2	2_157817895_A_G	157817895	A	G	ACVR1
2	2_157818751_G_A	157818751	G	A	ACVR1
2	2_157818774_T_A	157818774	A	T	ACVR1
2	2_157818951_G_A	157818951	A	G	ACVR1
2	2_157819056_T_C	157819056	T	C	ACVR1
2	2_157819534_A_G	157819534	G	A	ACVR1
2	2_157820474_G_A	157820474	A	G	ACVR1
2	2_157820987_T_C	157820987	T	C	ACVR1
2	2_157822427_C_G	157822427	C	G	ACVR1
2	2_157828825_G_T	157828825	G	T	ACVR1
2	2_157828828_A_G	157828828	A	G	ACVR1
2	2_157829266_A_T	157829266	T	A	ACVR1
2	2_157829669_G_A	157829669	A	G	ACVR1
2	2_157829896_T_G	157829896	G	T	ACVR1
2	2_157829940_C_T	157829940	T	C	ACVR1
2	2_157830132_T_C	157830132	C	T	ACVR1
2	2_157831158_T_C	157831158	C	T	ACVR1
2	2_157834051_T_C	157834051	T	C	ACVR1
2	2_157834257_A_T	157834257	T	A	ACVR1
2	2_157834481_T_C	157834481	C	T	ACVR1
2	2_157835195_T_C	157835195	C	T	ACVR1
2	2_157835414_A_G	157835414	A	G	ACVR1
2	2_157836570_T_C	157836570	T	C	ACVR1
2	2_157837264_A_G	157837264	G	A	ACVR1
2	2_157837354_C_T	157837354	T	C	ACVR1
2	2_157837609_C_T	157837609	C	T	ACVR1
2	2_157837868_G_A	157837868	A	G	ACVR1
2	2_157838306_T_G	157838306	T	G	ACVR1
2	2_157839347_G_A	157839347	A	G	ACVR1
2	2_157839976_T_G	157839976	G	T	ACVR1
2	2_157840015_G_C	157840015	C	G	ACVR1
2	2_157840017_G_T	157840017	T	G	ACVR1
2	2_157840121_T_C	157840121	C	T	ACVR1
2	2_157840355_A_C	157840355	C	A	ACVR1
2	2_157841084_A_G	157841084	G	A	ACVR1
2	2_157841660_C_T	157841660	T	C	ACVR1
2	2_157841740_T_C	157841740	T	C	ACVR1
2	2_157841795_A_G	157841795	A	G	ACVR1
2	2_157841872_A_T	157841872	T	A	ACVR1
2	2_157842241_C_G	157842241	G	C	ACVR1
2	2_157842562_G_A	157842562	A	G	ACVR1
2	2_157842690_T_C	157842690	C	T	ACVR1
2	2_157842842_G_A	157842842	A	G	ACVR1
2	2_157845637_G_C	157845637	C	G	ACVR1
2	2_157847201_G_A	157847201	A	G	ACVR1
2	2_157848102_C_G	157848102	G	C	ACVR1
2	2_157848403_C_A	157848403	A	C	ACVR1
2	2_157848432_C_A	157848432	A	C	ACVR1
2	2_157848454_G_A	157848454	A	G	ACVR1
2	2_157848605_G_A	157848605	A	G	ACVR1
2	2_157848727_C_T	157848727	T	C	ACVR1
2	2_157849115_T_C	157849115	C	T	ACVR1
2	2_157849155_A_C	157849155	C	A	ACVR1
2	2_157849312_T_C	157849312	C	T	ACVR1
2	2_157849433_C_T	157849433	C	T	ACVR1
2	2_157851092_A_G	157851092	G	A	ACVR1
2	2_157851486_G_A	157851486	A	G	ACVR1
2	2_157851844_G_A	157851844	A	G	ACVR1
2	2_157852325_C_A	157852325	C	A	ACVR1
2	2_157852452_A_G	157852452	G	A	ACVR1
2	2_157852982_A_G	157852982	G	A	ACVR1
2	2_157853053_A_G	157853053	G	A	ACVR1
2	2_157853093_T_C	157853093	C	T	ACVR1
2	2_157853129_T_C	157853129	C	T	ACVR1
2	2_157853166_A_G	157853166	G	A	ACVR1
2	2_157853681_T_C	157853681	C	T	ACVR1
2	2_157854190_C_T	157854190	T	C	ACVR1
2	2_157854489_G_A	157854489	A	G	ACVR1
2	2_157855296_G_A	157855296	A	G	ACVR1
2	2_157855300_G_A	157855300	A	G	ACVR1
2	2_157855304_G_A	157855304	A	G	ACVR1
2	2_157855306_G_A	157855306	A	G	ACVR1
2	2_157855308_G_A	157855308	A	G	ACVR1
2	2_157855310_A_G	157855310	G	A	ACVR1
2	2_157855317_T_C	157855317	C	T	ACVR1
2	2_157855319_T_C	157855319	C	T	ACVR1
2	2_157855321_T_C	157855321	T	C	ACVR1
2	2_157855323_T_C	157855323	T	C	ACVR1
2	2_157855325_C_T	157855325	T	C	ACVR1
2	2_157855327_C_T	157855327	T	C	ACVR1
2	2_157855329_C_T	157855329	T	C	ACVR1
2	2_157855343_C_A	157855343	A	C	ACVR1
2	2_157855345_C_A	157855345	A	C	ACVR1
2	2_157856022_C_T	157856022	T	C	ACVR1
2	2_157856026_C_T	157856026	C	T	ACVR1
2	2_157856256_C_T	157856256	T	C	ACVR1
2	2_157856700_G_A	157856700	A	G	ACVR1
2	2_157857151_T_C	157857151	C	T	ACVR1
2	2_157857924_T_C	157857924	C	T	ACVR1
2	2_157858110_A_G	157858110	G	A	ACVR1
2	2_157858930_C_T	157858930	C	T	ACVR1
2	2_157858953_C_T	157858953	T	C	ACVR1
2	2_157859203_G_A	157859203	A	G	ACVR1
2	2_157859335_A_G	157859335	G	A	ACVR1
2	2_157859402_C_T	157859402	C	T	ACVR1
2	2_157860014_C_T	157860014	T	C	ACVR1
2	2_157860222_C_T	157860222	C	T	ACVR1
2	2_157860369_C_T	157860369	T	C	ACVR1
2	2_157860643_T_A	157860643	T	A	ACVR1
2	2_157860785_G_A	157860785	A	G	ACVR1
2	2_157861347_G_A	157861347	A	G	ACVR1
2	2_157861354_G_A	157861354	A	G	ACVR1
2	2_157861454_C_T	157861454	C	T	ACVR1
2	2_157861536_T_C	157861536	C	T	ACVR1
2	2_157861853_A_T	157861853	T	A	ACVR1
2	2_157861868_T_C	157861868	T	C	ACVR1
2	2_157862140_A_C	157862140	C	A	ACVR1
2	2_157862143_C_A	157862143	A	C	ACVR1
2	2_157862153_A_G	157862153	G	A	ACVR1
2	2_157862366_C_G	157862366	G	C	ACVR1
2	2_157862978_T_G	157862978	G	T	ACVR1
2	2_157863217_T_C	157863217	C	T	ACVR1
2	2_157863338_T_C	157863338	C	T	ACVR1
2	2_157863466_G_C	157863466	G	C	ACVR1
2	2_157863564_G_A	157863564	A	G	ACVR1
2	2_157863946_G_A	157863946	A	G	ACVR1
2	2_157864065_T_C	157864065	C	T	ACVR1
2	2_157864347_T_A	157864347	T	A	ACVR1
2	2_157864519_C_T	157864519	T	C	ACVR1
2	2_157864716_C_T	157864716	T	C	ACVR1
2	2_157864716_C_G	157864716	G	C	ACVR1
2	2_157865015_T_C	157865015	C	T	ACVR1
2	2_157865047_C_G	157865047	C	G	ACVR1
2	2_157865530_G_A	157865530	A	G	ACVR1
2	2_157865771_G_A	157865771	A	G	ACVR1
2	2_157866349_G_C	157866349	G	C	ACVR1
2	2_157866387_C_T	157866387	C	T	ACVR1
2	2_157866671_A_T	157866671	T	A	ACVR1
2	2_157866698_G_A	157866698	A	G	ACVR1
2	2_157867842_C_T	157867842	C	T	ACVR1
2	2_157868040_T_G	157868040	G	T	ACVR1
2	2_157868244_G_A	157868244	A	G	ACVR1
2	2_157868258_G_T	157868258	T	G	ACVR1
2	2_157868262_A_T	157868262	T	A	ACVR1
2	2_157868441_C_T	157868441	T	C	ACVR1
2	2_157868442_G_A	157868442	A	G	ACVR1
2	2_157870043_C_T	157870043	C	T	ACVR1
2	2_157870233_C_T	157870233	T	C	ACVR1
2	2_157870314_G_A	157870314	A	G	ACVR1
2	2_157870330_A_G	157870330	A	G	ACVR1
2	2_157870384_A_G	157870384	A	G	ACVR1
2	2_157871088_T_C	157871088	C	T	ACVR1
2	2_157871511_G_A	157871511	A	G	ACVR1
2	2_157871874_C_T	157871874	T	C	ACVR1
2	2_157875349_G_A	157875349	A	G	ACVR1
2	2_202376806_G_A	202376806	A	G	BMPR2
2	2_202378402_C_T	202378402	T	C	BMPR2
2	2_202378619_C_G	202378619	G	C	BMPR2
2	2_202378694_A_T	202378694	T	A	BMPR2
2	2_202379168_G_C	202379168	C	G	BMPR2
2	2_202379787_A_C	202379787	C	A	BMPR2
2	2_202380232_T_A	202380232	A	T	BMPR2
2	2_202380492_A_G	202380492	G	A	BMPR2
2	2_202380751_C_G	202380751	G	C	BMPR2
2	2_202381010_G_A	202381010	A	G	BMPR2
2	2_202381581_G_A	202381581	A	G	BMPR2
2	2_202381617_T_A	202381617	A	T	BMPR2
2	2_202381688_G_A	202381688	A	G	BMPR2
2	2_202382062_T_G	202382062	G	T	BMPR2
2	2_202382064_T_G	202382064	G	T	BMPR2
2	2_202382414_C_T	202382414	T	C	BMPR2
2	2_202382526_A_G	202382526	G	A	BMPR2
2	2_202382786_C_A	202382786	A	C	BMPR2
2	2_202383496_C_T	202383496	T	C	BMPR2
2	2_202384234_A_G	202384234	G	A	BMPR2
2	2_202385540_A_G	202385540	G	A	BMPR2
2	2_202386783_T_C	202386783	C	T	BMPR2
2	2_202388657_G_A	202388657	A	G	BMPR2
2	2_202389652_T_A	202389652	A	T	BMPR2
2	2_202389727_C_T	202389727	T	C	BMPR2
2	2_202389883_G_T	202389883	T	G	BMPR2
2	2_202390762_A_C	202390762	C	A	BMPR2
2	2_202391313_T_C	202391313	C	T	BMPR2
2	2_202391532_C_T	202391532	T	C	BMPR2
2	2_202392245_T_C	202392245	C	T	BMPR2
2	2_202392430_A_G	202392430	G	A	BMPR2
2	2_202393008_A_G	202393008	G	A	BMPR2
2	2_202393469_T_C	202393469	C	T	BMPR2
2	2_202393470_A_T	202393470	T	A	BMPR2
2	2_202393472_T_A	202393472	A	T	BMPR2
2	2_202393571_C_T	202393571	T	C	BMPR2
2	2_202393882_C_A	202393882	A	C	BMPR2
2	2_202394357_A_C	202394357	C	A	BMPR2
2	2_202395108_T_C	202395108	C	T	BMPR2
2	2_202395978_A_G	202395978	G	A	BMPR2
2	2_202396555_A_G	202396555	G	A	BMPR2
2	2_202397655_C_T	202397655	T	C	BMPR2
2	2_202398619_A_G	202398619	G	A	BMPR2
2	2_202398850_C_T	202398850	T	C	BMPR2
2	2_202399582_A_G	202399582	G	A	BMPR2
2	2_202399829_G_C	202399829	C	G	BMPR2
2	2_202400254_A_G	202400254	G	A	BMPR2
2	2_202400919_C_T	202400919	T	C	BMPR2
2	2_202401887_G_A	202401887	A	G	BMPR2
2	2_202403012_G_A	202403012	A	G	BMPR2
2	2_202403374_A_G	202403374	G	A	BMPR2
2	2_202403657_T_C	202403657	C	T	BMPR2
2	2_202403732_C_T	202403732	T	C	BMPR2
2	2_202404209_T_G	202404209	G	T	BMPR2
2	2_202405127_G_A	202405127	A	G	BMPR2
2	2_202405369_A_G	202405369	G	A	BMPR2
2	2_202405656_C_G	202405656	G	C	BMPR2
2	2_202406388_C_A	202406388	A	C	BMPR2
2	2_202406544_T_C	202406544	C	T	BMPR2
2	2_202406559_G_T	202406559	T	G	BMPR2
2	2_202407298_T_C	202407298	C	T	BMPR2
2	2_202407781_A_G	202407781	G	A	BMPR2
2	2_202407968_G_A	202407968	A	G	BMPR2
2	2_202408836_A_G	202408836	G	A	BMPR2
2	2_202408838_A_G	202408838	G	A	BMPR2
2	2_202409162_C_T	202409162	T	C	BMPR2
2	2_202409706_A_G	202409706	G	A	BMPR2
2	2_202410240_T_C	202410240	C	T	BMPR2
2	2_202410430_A_G	202410430	G	A	BMPR2
2	2_202410875_A_G	202410875	G	A	BMPR2
2	2_202412087_A_T	202412087	T	A	BMPR2
2	2_202412608_C_T	202412608	T	C	BMPR2
2	2_202413973_T_C	202413973	C	T	BMPR2
2	2_202413999_C_G	202413999	G	C	BMPR2
2	2_202414691_C_T	202414691	T	C	BMPR2
2	2_202414832_T_G	202414832	G	T	BMPR2
2	2_202414979_C_G	202414979	G	C	BMPR2
2	2_202415892_A_G	202415892	G	A	BMPR2
2	2_202416238_T_C	202416238	C	T	BMPR2
2	2_202416790_G_A	202416790	A	G	BMPR2
2	2_202417112_A_C	202417112	C	A	BMPR2
2	2_202417252_T_C	202417252	C	T	BMPR2
2	2_202417788_G_A	202417788	A	G	BMPR2
2	2_202417810_C_G	202417810	G	C	BMPR2
2	2_202419459_C_T	202419459	T	C	BMPR2
2	2_202419543_G_C	202419543	C	G	BMPR2
2	2_202419871_A_G	202419871	G	A	BMPR2
2	2_202419978_G_A	202419978	A	G	BMPR2
2	2_202420267_T_C	202420267	C	T	BMPR2
2	2_202420434_T_G	202420434	G	T	BMPR2
2	2_202420539_T_A	202420539	A	T	BMPR2
2	2_202420539_T_G	202420539	G	T	BMPR2
2	2_202420974_C_G	202420974	G	C	BMPR2
2	2_202421699_G_A	202421699	A	G	BMPR2
2	2_202421835_G_C	202421835	C	G	BMPR2
2	2_202422002_A_G	202422002	G	A	BMPR2
2	2_202422075_A_C	202422075	C	A	BMPR2
2	2_202422857_C_T	202422857	T	C	BMPR2
2	2_202424051_T_G	202424051	G	T	BMPR2
2	2_202425140_T_C	202425140	T	C	BMPR2
2	2_202425290_G_C	202425290	C	G	BMPR2
2	2_202425714_T_C	202425714	C	T	BMPR2
2	2_202426338_T_C	202426338	C	T	BMPR2
2	2_202426381_A_G	202426381	G	A	BMPR2
2	2_202426809_G_C	202426809	C	G	BMPR2
2	2_202427116_C_T	202427116	T	C	BMPR2
2	2_202427175_C_T	202427175	T	C	BMPR2
2	2_202427192_A_G	202427192	G	A	BMPR2
2	2_202427316_C_T	202427316	T	C	BMPR2
2	2_202427621_T_C	202427621	C	T	BMPR2
2	2_202427887_G_A	202427887	A	G	BMPR2
2	2_202428219_A_G	202428219	G	A	BMPR2
2	2_202428451_C_T	202428451	T	C	BMPR2
2	2_202428912_G_A	202428912	A	G	BMPR2
2	2_202429210_T_G	202429210	G	T	BMPR2
2	2_202429732_G_A	202429732	A	G	BMPR2
2	2_202431067_T_C	202431067	C	T	BMPR2
2	2_202432345_T_G	202432345	G	T	BMPR2
2	2_202433092_G_C	202433092	C	G	BMPR2
2	2_202434727_G_A	202434727	A	G	BMPR2
2	2_202434908_A_T	202434908	T	A	BMPR2
2	2_202434914_T_A	202434914	A	T	BMPR2
2	2_202434933_A_T	202434933	T	A	BMPR2
2	2_202434937_T_A	202434937	A	T	BMPR2
2	2_202435703_C_G	202435703	G	C	BMPR2
2	2_202437523_G_A	202437523	A	G	BMPR2
2	2_202437904_G_A	202437904	A	G	BMPR2
2	2_202437908_A_G	202437908	G	A	BMPR2
2	2_202437911_A_T	202437911	T	A	BMPR2
2	2_202437913_G_C	202437913	C	G	BMPR2
2	2_202437914_C_T	202437914	T	C	BMPR2
2	2_202437937_A_G	202437937	G	A	BMPR2
2	2_202439752_C_T	202439752	T	C	BMPR2
2	2_202440027_C_G	202440027	G	C	BMPR2
2	2_202440295_T_C	202440295	C	T	BMPR2
2	2_202440327_C_T	202440327	T	C	BMPR2
2	2_202440690_G_A	202440690	A	G	BMPR2
2	2_202441132_T_C	202441132	C	T	BMPR2
2	2_202441430_T_C	202441430	C	T	BMPR2
2	2_202441604_A_G	202441604	G	A	BMPR2
2	2_202442035_C_T	202442035	T	C	BMPR2
2	2_202442035_C_A	202442035	A	C	BMPR2
2	2_202442754_T_C	202442754	C	T	BMPR2
2	2_202443648_C_A	202443648	A	C	BMPR2
2	2_202444343_G_A	202444343	A	G	BMPR2
2	2_202444540_A_T	202444540	T	A	BMPR2
2	2_202445168_G_A	202445168	A	G	BMPR2
2	2_202446150_C_T	202446150	T	C	BMPR2
2	2_202446647_C_T	202446647	T	C	BMPR2
2	2_202447073_C_T	202447073	T	C	BMPR2
2	2_202447274_C_A	202447274	A	C	BMPR2
2	2_202447455_C_G	202447455	G	C	BMPR2
2	2_202448308_G_C	202448308	C	G	BMPR2
2	2_202448309_G_A	202448309	A	G	BMPR2
2	2_202448311_C_T	202448311	T	C	BMPR2
2	2_202448694_G_A	202448694	A	G	BMPR2
2	2_202448915_T_C	202448915	C	T	BMPR2
2	2_202448961_G_T	202448961	T	G	BMPR2
2	2_202449222_C_T	202449222	T	C	BMPR2
2	2_202450357_A_G	202450357	G	A	BMPR2
2	2_202450817_A_G	202450817	G	A	BMPR2
2	2_202450889_T_C	202450889	C	T	BMPR2
2	2_202452751_C_T	202452751	T	C	BMPR2
2	2_202453895_C_T	202453895	T	C	BMPR2
2	2_202455700_G_A	202455700	A	G	BMPR2
2	2_202457559_T_G	202457559	G	T	BMPR2
2	2_202457567_G_T	202457567	T	G	BMPR2
2	2_202457569_G_T	202457569	T	G	BMPR2
2	2_202457571_G_T	202457571	T	G	BMPR2
2	2_202459114_C_A	202459114	A	C	BMPR2
2	2_202459765_G_A	202459765	A	G	BMPR2
2	2_202460027_A_G	202460027	G	A	BMPR2
2	2_202460238_G_C	202460238	C	G	BMPR2
2	2_202462932_C_T	202462932	T	C	BMPR2
2	2_202464196_T_C	202464196	C	T	BMPR2
2	2_202464210_T_C	202464210	C	T	BMPR2
2	2_202464210_T_A	202464210	A	T	BMPR2
2	2_202465227_A_G	202465227	G	A	BMPR2
2	2_202466116_A_C	202466116	C	A	BMPR2
2	2_202466258_C_G	202466258	G	C	BMPR2
2	2_202466388_G_A	202466388	A	G	BMPR2
2	2_202467901_A_C	202467901	C	A	BMPR2
2	2_202468770_A_G	202468770	G	A	BMPR2
2	2_202469060_C_T	202469060	T	C	BMPR2
2	2_202469099_C_T	202469099	T	C	BMPR2
2	2_202469133_C_T	202469133	T	C	BMPR2
2	2_202469849_A_G	202469849	A	G	BMPR2
2	2_202469850_A_G	202469850	G	A	BMPR2
2	2_202470196_G_C	202470196	C	G	BMPR2
2	2_202470910_A_C	202470910	C	A	BMPR2
2	2_202472016_T_G	202472016	G	T	BMPR2
2	2_202472278_A_G	202472278	G	A	BMPR2
2	2_202472437_T_C	202472437	C	T	BMPR2
2	2_202473172_G_A	202473172	A	G	BMPR2
2	2_202473434_A_G	202473434	G	A	BMPR2
2	2_202473522_G_A	202473522	A	G	BMPR2
2	2_202473574_T_A	202473574	A	T	BMPR2
2	2_202473872_C_T	202473872	T	C	BMPR2
2	2_202474275_G_A	202474275	A	G	BMPR2
2	2_202474285_C_T	202474285	T	C	BMPR2
2	2_202474475_A_G	202474475	G	A	BMPR2
2	2_202474729_G_A	202474729	A	G	BMPR2
2	2_202475845_C_A	202475845	A	C	BMPR2
2	2_202476714_G_A	202476714	A	G	BMPR2
2	2_202477894_A_G	202477894	G	A	BMPR2
2	2_202480209_T_C	202480209	C	T	BMPR2
2	2_202480215_C_G	202480215	G	C	BMPR2
2	2_202481651_C_G	202481651	G	C	BMPR2
2	2_202482087_T_G	202482087	G	T	BMPR2
2	2_202482561_C_T	202482561	T	C	BMPR2
2	2_202482737_C_T	202482737	T	C	BMPR2
2	2_202484050_C_T	202484050	T	C	BMPR2
2	2_202484947_C_T	202484947	T	C	BMPR2
2	2_202485032_A_G	202485032	G	A	BMPR2
2	2_202485060_C_T	202485060	T	C	BMPR2
2	2_202485073_C_T	202485073	T	C	BMPR2
2	2_202485807_A_G	202485807	G	A	BMPR2
2	2_202486295_A_G	202486295	G	A	BMPR2
2	2_202486384_T_C	202486384	C	T	BMPR2
2	2_202486973_A_G	202486973	G	A	BMPR2
2	2_202487099_C_T	202487099	T	C	BMPR2
2	2_202487354_G_A	202487354	A	G	BMPR2
2	2_202487607_G_T	202487607	T	G	BMPR2
2	2_202487907_G_A	202487907	A	G	BMPR2
2	2_202488016_A_G	202488016	A	G	BMPR2
2	2_202488214_A_G	202488214	G	A	BMPR2
2	2_202488724_T_C	202488724	C	T	BMPR2
2	2_202489059_C_T	202489059	T	C	BMPR2
2	2_202489087_T_C	202489087	T	C	BMPR2
2	2_202489393_G_A	202489393	A	G	BMPR2
2	2_202489540_G_A	202489540	A	G	BMPR2
2	2_202491333_G_A	202491333	A	G	BMPR2
2	2_202492273_G_T	202492273	T	G	BMPR2
2	2_202492296_C_A	202492296	A	C	BMPR2
2	2_202492504_A_G	202492504	G	A	BMPR2
2	2_202492542_G_A	202492542	A	G	BMPR2
2	2_202492725_C_A	202492725	A	C	BMPR2
2	2_202492977_C_G	202492977	G	C	BMPR2
2	2_202493199_T_C	202493199	C	T	BMPR2
2	2_202493491_T_C	202493491	C	T	BMPR2
2	2_202493870_A_G	202493870	G	A	BMPR2
2	2_202494089_C_T	202494089	T	C	BMPR2
2	2_202494843_T_A	202494843	A	T	BMPR2
2	2_202495351_C_T	202495351	T	C	BMPR2
2	2_202495405_G_A	202495405	A	G	BMPR2
2	2_202496022_G_A	202496022	A	G	BMPR2
2	2_202496073_T_C	202496073	C	T	BMPR2
2	2_202496157_T_C	202496157	C	T	BMPR2
2	2_202496307_C_T	202496307	T	C	BMPR2
2	2_202496951_C_T	202496951	T	C	BMPR2
2	2_202497052_G_A	202497052	A	G	BMPR2
2	2_202497238_C_T	202497238	T	C	BMPR2
2	2_202497243_C_T	202497243	T	C	BMPR2
2	2_202497253_G_A	202497253	A	G	BMPR2
2	2_202497345_G_A	202497345	A	G	BMPR2
2	2_202497567_C_T	202497567	T	C	BMPR2
2	2_202497655_A_G	202497655	G	A	BMPR2
2	2_202497681_G_C	202497681	C	G	BMPR2
2	2_202498307_C_T	202498307	T	C	BMPR2
2	2_202499211_A_G	202499211	G	A	BMPR2
2	2_202499309_G_C	202499309	C	G	BMPR2
2	2_202499390_C_G	202499390	G	C	BMPR2
2	2_202499493_C_T	202499493	T	C	BMPR2
2	2_202500062_G_A	202500062	A	G	BMPR2
2	2_202500062_G_C	202500062	C	G	BMPR2
2	2_202500286_A_T	202500286	T	A	BMPR2
2	2_202501509_C_G	202501509	G	C	BMPR2
2	2_202502146_T_A	202502146	A	T	BMPR2
2	2_202502628_A_G	202502628	G	A	BMPR2
2	2_202502771_G_T	202502771	T	G	BMPR2
2	2_202503241_C_T	202503241	T	C	BMPR2
2	2_202503488_C_T	202503488	T	C	BMPR2
2	2_202503489_G_A	202503489	A	G	BMPR2
2	2_202504328_G_C	202504328	C	G	BMPR2
2	2_202504869_C_T	202504869	T	C	BMPR2
2	2_202505143_C_T	202505143	T	C	BMPR2
2	2_202507003_G_A	202507003	A	G	BMPR2
2	2_202507005_G_T	202507005	T	G	BMPR2
2	2_202507666_G_A	202507666	A	G	BMPR2
2	2_202507669_A_G	202507669	G	A	BMPR2
2	2_202507792_C_T	202507792	T	C	BMPR2
2	2_202508161_T_C	202508161	C	T	BMPR2
2	2_202508307_A_G	202508307	G	A	BMPR2
2	2_202508337_C_T	202508337	T	C	BMPR2
2	2_202510082_C_T	202510082	T	C	BMPR2
2	2_202510731_A_T	202510731	T	A	BMPR2
2	2_202510774_G_A	202510774	A	G	BMPR2
2	2_202510978_T_C	202510978	C	T	BMPR2
2	2_202511342_G_A	202511342	A	G	BMPR2
2	2_202511476_G_A	202511476	A	G	BMPR2
2	2_202511543_A_C	202511543	C	A	BMPR2
2	2_202511824_G_A	202511824	A	G	BMPR2
2	2_202512354_A_G	202512354	G	A	BMPR2
2	2_202513681_T_A	202513681	A	T	BMPR2
2	2_202513893_C_T	202513893	T	C	BMPR2
2	2_202514667_G_A	202514667	A	G	BMPR2
2	2_202514958_A_C	202514958	C	A	BMPR2
2	2_202515082_C_G	202515082	G	C	BMPR2
2	2_202516412_C_T	202516412	T	C	BMPR2
2	2_202516552_C_T	202516552	T	C	BMPR2
2	2_202516582_G_A	202516582	A	G	BMPR2
2	2_202517151_C_T	202517151	T	C	BMPR2
2	2_202517167_C_T	202517167	T	C	BMPR2
2	2_202517290_A_G	202517290	G	A	BMPR2
2	2_202517428_C_T	202517428	T	C	BMPR2
2	2_202517969_C_T	202517969	T	C	BMPR2
2	2_202518201_G_A	202518201	A	G	BMPR2
2	2_202518540_T_C	202518540	C	T	BMPR2
2	2_202518722_G_C	202518722	C	G	BMPR2
2	2_202518749_G_C	202518749	C	G	BMPR2
2	2_202519989_C_G	202519989	G	C	BMPR2
2	2_202520991_G_C	202520991	C	G	BMPR2
2	2_202522030_G_A	202522030	A	G	BMPR2
2	2_202522604_T_A	202522604	T	A	BMPR2
2	2_202522608_C_T	202522608	T	C	BMPR2
2	2_202522911_G_A	202522911	A	G	BMPR2
2	2_202523530_G_A	202523530	A	G	BMPR2
2	2_202523814_A_C	202523814	C	A	BMPR2
2	2_202523934_T_C	202523934	C	T	BMPR2
2	2_202524284_C_T	202524284	T	C	BMPR2
2	2_202524372_A_C	202524372	C	A	BMPR2
2	2_202525440_G_A	202525440	A	G	BMPR2
2	2_202526092_C_G	202526092	G	C	BMPR2
2	2_202526995_C_T	202526995	T	C	BMPR2
2	2_202527124_A_G	202527124	G	A	BMPR2
2	2_202527260_G_A	202527260	A	G	BMPR2
2	2_202527559_G_A	202527559	A	G	BMPR2
2	2_202527756_G_C	202527756	C	G	BMPR2
2	2_202528017_G_A	202528017	A	G	BMPR2
2	2_202528178_C_T	202528178	T	C	BMPR2
2	2_202528227_G_A	202528227	A	G	BMPR2
2	2_202528861_C_T	202528861	T	C	BMPR2
2	2_202529115_C_A	202529115	A	C	BMPR2
2	2_202529331_A_G	202529331	G	A	BMPR2
2	2_202529625_G_T	202529625	T	G	BMPR2
2	2_202530430_G_T	202530430	T	G	BMPR2
2	2_202531324_C_A	202531324	A	C	BMPR2
2	2_202531919_C_T	202531919	C	T	BMPR2
2	2_202533253_A_G	202533253	G	A	BMPR2
2	2_202533621_G_T	202533621	T	G	BMPR2
2	2_202533707_C_T	202533707	T	C	BMPR2
2	2_202534221_G_A	202534221	G	A	BMPR2
2	2_202534285_A_C	202534285	C	A	BMPR2
2	2_202534431_G_A	202534431	A	G	BMPR2
2	2_202534432_G_T	202534432	T	G	BMPR2
2	2_202534615_G_T	202534615	T	G	BMPR2
2	2_202534768_C_G	202534768	G	C	BMPR2
2	2_202534835_G_C	202534835	C	G	BMPR2
2	2_202534935_C_A	202534935	A	C	BMPR2
2	2_202535060_C_T	202535060	T	C	BMPR2
2	2_202535061_A_G	202535061	A	G	BMPR2
2	2_202535073_C_G	202535073	G	C	BMPR2
2	2_202535074_T_G	202535074	G	T	BMPR2
2	2_202535078_T_G	202535078	G	T	BMPR2
2	2_202535220_C_T	202535220	T	C	BMPR2
2	2_202535276_T_G	202535276	G	T	BMPR2
2	2_202535298_G_C	202535298	C	G	BMPR2
2	2_202535300_C_A	202535300	A	C	BMPR2
2	2_202535452_G_A	202535452	A	G	BMPR2
2	2_202535592_C_G	202535592	G	C	BMPR2
2	2_202535966_C_T	202535966	T	C	BMPR2
2	2_202536797_G_C	202536797	C	G	BMPR2
2	2_202536808_G_T	202536808	T	G	BMPR2
2	2_202536946_G_A	202536946	A	G	BMPR2
2	2_202537823_A_G	202537823	G	A	BMPR2
2	2_202537921_G_A	202537921	A	G	BMPR2
2	2_202537951_C_T	202537951	T	C	BMPR2
2	2_202538444_G_A	202538444	A	G	BMPR2
2	2_202538607_C_G	202538607	G	C	BMPR2
2	2_202538644_A_G	202538644	G	A	BMPR2
2	2_202538654_C_T	202538654	T	C	BMPR2
2	2_202540277_G_A	202540277	A	G	BMPR2
2	2_202540435_A_G	202540435	G	A	BMPR2
2	2_202540817_A_T	202540817	T	A	BMPR2
2	2_202542132_A_C	202542132	C	A	BMPR2
2	2_202542976_C_T	202542976	T	C	BMPR2
2	2_202543038_G_A	202543038	A	G	BMPR2
2	2_202543046_G_A	202543046	A	G	BMPR2
2	2_202543574_A_G	202543574	G	A	BMPR2
2	2_202543773_A_G	202543773	G	A	BMPR2
2	2_202544013_T_A	202544013	A	T	BMPR2
2	2_202545088_C_G	202545088	G	C	BMPR2
2	2_202545628_G_C	202545628	C	G	BMPR2
2	2_202546053_T_C	202546053	C	T	BMPR2
2	2_202546235_T_G	202546235	G	T	BMPR2
2	2_202547549_G_A	202547549	A	G	BMPR2
2	2_202547790_A_C	202547790	C	A	BMPR2
2	2_202548271_A_G	202548271	G	A	BMPR2
2	2_202549042_C_T	202549042	T	C	BMPR2
2	2_202550604_C_T	202550604	T	C	BMPR2
2	2_202550670_G_A	202550670	A	G	BMPR2
2	2_202551254_T_C	202551254	C	T	BMPR2
2	2_202551441_T_C	202551441	C	T	BMPR2
2	2_202552075_G_A	202552075	A	G	BMPR2
2	2_202552192_A_G	202552192	G	A	BMPR2
2	2_202553060_T_A	202553060	A	T	BMPR2
2	2_202553178_A_G	202553178	G	A	BMPR2
2	2_202553814_G_A	202553814	A	G	BMPR2
2	2_202553916_G_A	202553916	A	G	BMPR2
2	2_202554003_G_A	202554003	A	G	BMPR2
2	2_202554068_A_G	202554068	G	A	BMPR2
2	2_202554771_C_G	202554771	G	C	BMPR2
2	2_202555136_A_G	202555136	G	A	BMPR2
2	2_202555989_G_A	202555989	A	G	BMPR2
2	2_202556476_G_A	202556476	A	G	BMPR2
2	2_202556759_C_T	202556759	T	C	BMPR2
2	2_202556941_G_C	202556941	C	G	BMPR2
2	2_202557186_C_A	202557186	A	C	BMPR2
2	2_202558269_T_C	202558269	C	T	BMPR2
2	2_202558632_G_T	202558632	T	G	BMPR2
2	2_202558647_A_G	202558647	G	A	BMPR2
2	2_202559054_C_T	202559054	T	C	BMPR2
2	2_202559305_A_C	202559305	C	A	BMPR2
2	2_202560752_C_T	202560752	T	C	BMPR2
2	2_202561182_C_A	202561182	A	C	BMPR2
2	2_202561412_T_G	202561412	G	T	BMPR2
2	2_202561945_T_G	202561945	G	T	BMPR2
2	2_202562715_T_A	202562715	A	T	BMPR2
2	2_202562940_A_T	202562940	T	A	BMPR2
2	2_202563853_G_C	202563853	C	G	BMPR2
2	2_202564990_A_G	202564990	G	A	BMPR2
2	2_202565733_T_G	202565733	T	G	BMPR2
2	2_202565944_G_A	202565944	A	G	BMPR2
2	2_202567081_A_G	202567081	G	A	BMPR2
3	3_9934475_A_G	9934475	A	G	CRELD1
3	3_9935095_A_G	9935095	G	A	CRELD1
3	3_9935180_C_T	9935180	T	C	CRELD1
3	3_9935202_G_C	9935202	C	G	CRELD1
3	3_9935260_G_A	9935260	A	G	CRELD1
3	3_9935560_T_C	9935560	C	T	CRELD1
3	3_9936519_G_A	9936519	A	G	CRELD1
3	3_9936910_A_G	9936910	G	A	CRELD1
3	3_9937769_C_A	9937769	A	C	CRELD1
3	3_9937976_A_G	9937976	G	A	CRELD1
3	3_9938778_T_G	9938778	G	T	CRELD1
3	3_9938785_G_A	9938785	A	G	CRELD1
3	3_9938808_C_T	9938808	T	C	CRELD1
3	3_9939437_G_A	9939437	A	G	CRELD1
3	3_9939477_C_T	9939477	T	C	CRELD1
3	3_9939748_A_G	9939748	G	A	CRELD1
3	3_9939770_G_C	9939770	C	G	CRELD1
3	3_9939790_T_C	9939790	C	T	CRELD1
3	3_9939821_C_A	9939821	A	C	CRELD1
3	3_9939987_C_T	9939987	T	C	CRELD1
3	3_9940040_G_A	9940040	A	G	CRELD1
3	3_9940050_G_T	9940050	T	G	CRELD1
3	3_9940229_C_G	9940229	G	C	CRELD1
3	3_9940270_G_T	9940270	T	G	CRELD1
3	3_9940452_G_A	9940452	A	G	CRELD1
3	3_9940562_G_T	9940562	T	G	CRELD1
3	3_9940761_A_G	9940761	G	A	CRELD1
3	3_9940775_G_A	9940775	A	G	CRELD1
3	3_9941512_T_C	9941512	C	T	CRELD1
3	3_9941516_C_T	9941516	T	C	CRELD1
3	3_9942446_T_G	9942446	G	T	CRELD1
3	3_9943391_G_A	9943391	A	G	CRELD1
3	3_9943412_G_A	9943412	A	G	CRELD1
3	3_9943773_T_C	9943773	C	T	CRELD1
3	3_9943972_C_T	9943972	T	C	CRELD1
3	3_9944420_G_A	9944420	A	G	CRELD1
3	3_9945014_A_G	9945014	G	A	CRELD1
3	3_12584248_G_A	12584248	A	G	RAF1
3	3_12584324_C_T	12584324	T	C	RAF1
3	3_12584347_T_C	12584347	C	T	RAF1
3	3_12584520_G_A	12584520	A	G	RAF1
3	3_12585017_G_A	12585017	A	G	RAF1
3	3_12585293_A_G	12585293	G	A	RAF1
3	3_12586418_A_G	12586418	G	A	RAF1
3	3_12587421_G_C	12587421	C	G	RAF1
3	3_12588387_A_G	12588387	G	A	RAF1
3	3_12588393_C_T	12588393	T	C	RAF1
3	3_12588466_G_C	12588466	C	G	RAF1
3	3_12589798_T_G	12589798	G	T	RAF1
3	3_12589943_A_G	12589943	G	A	RAF1
3	3_12590275_A_G	12590275	G	A	RAF1
3	3_12590278_G_T	12590278	G	T	RAF1
3	3_12590357_T_C	12590357	C	T	RAF1
3	3_12590366_A_C	12590366	A	C	RAF1
3	3_12590370_T_C	12590370	T	C	RAF1
3	3_12590392_A_T	12590392	A	T	RAF1
3	3_12590398_C_A	12590398	C	A	RAF1
3	3_12590412_T_C	12590412	T	C	RAF1
3	3_12590445_T_C	12590445	T	C	RAF1
3	3_12590448_T_C	12590448	T	C	RAF1
3	3_12590482_A_G	12590482	A	G	RAF1
3	3_12590484_T_C	12590484	T	C	RAF1
3	3_12591153_G_C	12591153	C	G	RAF1
3	3_12591584_A_G	12591584	G	A	RAF1
3	3_12591669_A_G	12591669	G	A	RAF1
3	3_12592053_T_C	12592053	T	C	RAF1
3	3_12593019_T_C	12593019	T	C	RAF1
3	3_12593052_C_T	12593052	T	C	RAF1
3	3_12593361_G_A	12593361	A	G	RAF1
3	3_12593673_G_A	12593673	A	G	RAF1
3	3_12594124_A_G	12594124	G	A	RAF1
3	3_12594207_G_A	12594207	A	G	RAF1
3	3_12594756_T_G	12594756	G	T	RAF1
3	3_12594935_C_A	12594935	A	C	RAF1
3	3_12595019_G_A	12595019	A	G	RAF1
3	3_12596176_T_G	12596176	T	G	RAF1
3	3_12596373_T_A	12596373	A	T	RAF1
3	3_12596981_C_T	12596981	T	C	RAF1
3	3_12596986_C_T	12596986	T	C	RAF1
3	3_12597088_C_T	12597088	T	C	RAF1
3	3_12597197_C_T	12597197	T	C	RAF1
3	3_12597231_C_A	12597231	A	C	RAF1
3	3_12597591_G_A	12597591	A	G	RAF1
3	3_12597771_C_T	12597771	T	C	RAF1
3	3_12597920_A_G	12597920	G	A	RAF1
3	3_12598097_C_T	12598097	T	C	RAF1
3	3_12598111_T_C	12598111	C	T	RAF1
3	3_12598754_C_A	12598754	A	C	RAF1
3	3_12598929_G_A	12598929	A	G	RAF1
3	3_12599850_A_G	12599850	G	A	RAF1
3	3_12599851_A_G	12599851	G	A	RAF1
3	3_12599926_T_C	12599926	C	T	RAF1
3	3_12600019_A_G	12600019	A	G	RAF1
3	3_12600777_G_A	12600777	A	G	RAF1
3	3_12600920_G_C	12600920	C	G	RAF1
3	3_12601446_G_C	12601446	C	G	RAF1
3	3_12601450_T_C	12601450	C	T	RAF1
3	3_12601514_A_G	12601514	G	A	RAF1
3	3_12602836_G_C	12602836	C	G	RAF1
3	3_12603254_A_G	12603254	G	A	RAF1
3	3_12603382_A_T	12603382	T	A	RAF1
3	3_12603508_C_T	12603508	T	C	RAF1
3	3_12604501_T_C	12604501	C	T	RAF1
3	3_12604711_A_C	12604711	C	A	RAF1
3	3_12604756_A_T	12604756	T	A	RAF1
3	3_12605530_G_A	12605530	A	G	RAF1
3	3_12605958_A_G	12605958	G	A	RAF1
3	3_12606657_A_G	12606657	G	A	RAF1
3	3_12606739_T_C	12606739	C	T	RAF1
3	3_12606756_C_A	12606756	A	C	RAF1
3	3_12606831_C_T	12606831	T	C	RAF1
3	3_12608077_A_G	12608077	G	A	RAF1
3	3_12608233_T_C	12608233	C	T	RAF1
3	3_12608358_G_C	12608358	G	C	RAF1
3	3_12608438_C_T	12608438	T	C	RAF1
3	3_12608504_T_G	12608504	G	T	RAF1
3	3_12608983_T_A	12608983	T	A	RAF1
3	3_12609052_T_C	12609052	C	T	RAF1
3	3_12609960_G_C	12609960	C	G	RAF1
3	3_12610024_G_C	12610024	C	G	RAF1
3	3_12610201_C_A	12610201	A	C	RAF1
3	3_12610483_G_C	12610483	C	G	RAF1
3	3_12610825_A_G	12610825	G	A	RAF1
3	3_12611276_A_G	12611276	A	G	RAF1
3	3_12611290_T_A	12611290	A	T	RAF1
3	3_12611417_G_A	12611417	G	A	RAF1
3	3_12611734_G_T	12611734	T	G	RAF1
3	3_12612301_A_G	12612301	G	A	RAF1
3	3_12612831_T_C	12612831	C	T	RAF1
3	3_12613154_C_T	12613154	C	T	RAF1
3	3_12613167_G_C	12613167	C	G	RAF1
3	3_12613324_G_A	12613324	A	G	RAF1
3	3_12613422_C_A	12613422	A	C	RAF1
3	3_12613436_G_A	12613436	G	A	RAF1
3	3_12613650_T_G	12613650	G	T	RAF1
3	3_12613987_G_A	12613987	A	G	RAF1
3	3_12614159_G_C	12614159	C	G	RAF1
3	3_12614190_T_G	12614190	G	T	RAF1
3	3_12614413_C_T	12614413	T	C	RAF1
3	3_12614445_T_C	12614445	C	T	RAF1
3	3_12614459_A_G	12614459	A	G	RAF1
3	3_12614517_T_G	12614517	T	G	RAF1
3	3_12614617_G_A	12614617	A	G	RAF1
3	3_12615091_G_C	12615091	C	G	RAF1
3	3_12615568_C_G	12615568	C	G	RAF1
3	3_12616219_A_G	12616219	A	G	RAF1
3	3_12617021_G_A	12617021	G	A	RAF1
3	3_12617102_C_T	12617102	T	C	RAF1
3	3_12617184_C_A	12617184	A	C	RAF1
3	3_12617275_G_A	12617275	A	G	RAF1
3	3_12617460_C_A	12617460	A	C	RAF1
3	3_12617612_G_A	12617612	A	G	RAF1
3	3_12617615_G_A	12617615	A	G	RAF1
3	3_12617920_A_G	12617920	G	A	RAF1
3	3_12617995_G_A	12617995	G	A	RAF1
3	3_12618792_C_T	12618792	C	T	RAF1
3	3_12618967_G_C	12618967	C	G	RAF1
3	3_12619169_T_C	12619169	T	C	RAF1
3	3_12619339_G_T	12619339	T	G	RAF1
3	3_12619452_T_C	12619452	C	T	RAF1
3	3_12620521_G_A	12620521	A	G	RAF1
3	3_12620598_A_G	12620598	A	G	RAF1
3	3_12620618_G_A	12620618	G	A	RAF1
3	3_12620633_G_A	12620633	A	G	RAF1
3	3_12620871_A_G	12620871	G	A	RAF1
3	3_12620950_G_A	12620950	A	G	RAF1
3	3_12621734_A_G	12621734	G	A	RAF1
3	3_12621751_C_T	12621751	T	C	RAF1
3	3_12622014_C_T	12622014	T	C	RAF1
3	3_12622076_A_G	12622076	A	G	RAF1
3	3_12622336_C_G	12622336	G	C	RAF1
3	3_12623439_T_C	12623439	C	T	RAF1
3	3_12623571_A_G	12623571	A	G	RAF1
3	3_12623849_C_T	12623849	C	T	RAF1
3	3_12623849_C_G	12623849	G	C	RAF1
3	3_12623849_C_A	12623849	A	C	RAF1
3	3_12624364_C_G	12624364	G	C	RAF1
3	3_12624868_A_G	12624868	A	G	RAF1
3	3_12624891_A_C	12624891	C	A	RAF1
3	3_12624897_A_C	12624897	C	A	RAF1
3	3_12625145_G_A	12625145	A	G	RAF1
3	3_12625875_C_T	12625875	T	C	RAF1
3	3_12625928_T_A	12625928	A	T	RAF1
3	3_12626181_T_G	12626181	T	G	RAF1
3	3_12626285_A_T	12626285	T	A	RAF1
3	3_12626356_G_A	12626356	A	G	RAF1
3	3_12626715_T_G	12626715	G	T	RAF1
3	3_12626891_C_T	12626891	T	C	RAF1
3	3_12627143_T_C	12627143	C	T	RAF1
3	3_12627227_C_T	12627227	T	C	RAF1
3	3_12627949_G_A	12627949	G	A	RAF1
3	3_12628344_A_G	12628344	G	A	RAF1
3	3_12628384_G_T	12628384	T	G	RAF1
3	3_12628384_G_A	12628384	A	G	RAF1
3	3_12628913_G_A	12628913	A	G	RAF1
3	3_12629468_A_C	12629468	C	A	RAF1
3	3_12629831_G_A	12629831	A	G	RAF1
3	3_12630103_A_G	12630103	G	A	RAF1
3	3_12631049_C_G	12631049	C	G	RAF1
3	3_12631051_A_G	12631051	G	A	RAF1
3	3_12631455_C_T	12631455	T	C	RAF1
3	3_12631459_C_T	12631459	T	C	RAF1
3	3_12631582_C_G	12631582	C	G	RAF1
3	3_12631776_A_G	12631776	G	A	RAF1
3	3_12632052_G_C	12632052	C	G	RAF1
3	3_12632199_C_T	12632199	T	C	RAF1
3	3_12632673_G_A	12632673	A	G	RAF1
3	3_12632700_T_C	12632700	C	T	RAF1
3	3_12632964_C_A	12632964	A	C	RAF1
3	3_12632993_C_T	12632993	T	C	RAF1
3	3_12633067_A_G	12633067	A	G	RAF1
3	3_12633527_A_G	12633527	G	A	RAF1
3	3_12634210_T_C	12634210	T	C	RAF1
3	3_12634311_T_C	12634311	C	T	RAF1
3	3_12634614_C_T	12634614	T	C	RAF1
3	3_12634675_G_T	12634675	T	G	RAF1
3	3_12635419_G_A	12635419	A	G	RAF1
3	3_12635711_C_T	12635711	T	C	RAF1
3	3_12635756_A_G	12635756	G	A	RAF1
3	3_12635769_T_C	12635769	C	T	RAF1
3	3_12636100_G_A	12636100	A	G	RAF1
3	3_12636115_G_A	12636115	A	G	RAF1
3	3_12636514_T_G	12636514	G	T	RAF1
3	3_12636704_G_A	12636704	G	A	RAF1
3	3_12637156_C_T	12637156	T	C	RAF1
3	3_12637226_C_G	12637226	G	C	RAF1
3	3_12637763_A_G	12637763	A	G	RAF1
3	3_12637967_T_C	12637967	T	C	RAF1
3	3_12638904_T_C	12638904	C	T	RAF1
3	3_12640590_C_T	12640590	T	C	RAF1
3	3_12641491_T_G	12641491	G	T	RAF1
3	3_12641665_C_T	12641665	T	C	RAF1
3	3_12641811_T_C	12641811	T	C	RAF1
3	3_12641947_A_T	12641947	T	A	RAF1
3	3_12642381_C_T	12642381	T	C	RAF1
3	3_12642453_A_C	12642453	C	A	RAF1
3	3_12643513_G_A	12643513	A	G	RAF1
3	3_12643744_A_T	12643744	T	A	RAF1
3	3_12643954_G_A	12643954	G	A	RAF1
3	3_12644854_C_G	12644854	G	C	RAF1
3	3_12644927_G_A	12644927	A	G	RAF1
3	3_12646114_T_C	12646114	C	T	RAF1
3	3_12646632_C_G	12646632	G	C	RAF1
3	3_12646785_A_G	12646785	G	A	RAF1
3	3_12646806_C_A	12646806	A	C	RAF1
3	3_12646845_A_G	12646845	A	G	RAF1
3	3_12647014_C_T	12647014	T	C	RAF1
3	3_12647062_C_T	12647062	T	C	RAF1
3	3_12647235_G_A	12647235	A	G	RAF1
3	3_12647291_A_G	12647291	A	G	RAF1
3	3_12647832_T_C	12647832	C	T	RAF1
3	3_12647952_C_T	12647952	T	C	RAF1
3	3_12648359_A_G	12648359	G	A	RAF1
3	3_12648844_G_A	12648844	G	A	RAF1
3	3_12649028_T_C	12649028	C	T	RAF1
3	3_12649356_G_T	12649356	T	G	RAF1
3	3_12649766_G_A	12649766	G	A	RAF1
3	3_12649913_G_A	12649913	A	G	RAF1
3	3_12650063_A_G	12650063	A	G	RAF1
3	3_12650120_C_T	12650120	T	C	RAF1
3	3_12650839_A_G	12650839	A	G	RAF1
3	3_12651931_C_T	12651931	T	C	RAF1
3	3_12651940_T_C	12651940	T	C	RAF1
3	3_12652149_G_C	12652149	C	G	RAF1
3	3_12652496_G_A	12652496	A	G	RAF1
3	3_12652585_A_G	12652585	G	A	RAF1
3	3_12652950_A_T	12652950	T	A	RAF1
3	3_12652951_A_T	12652951	A	T	RAF1
3	3_12652952_A_T	12652952	A	T	RAF1
3	3_12653255_C_T	12653255	T	C	RAF1
3	3_12653330_T_C	12653330	C	T	RAF1
3	3_12653549_A_C	12653549	C	A	RAF1
3	3_12653753_C_G	12653753	C	G	RAF1
3	3_12654190_G_A	12654190	A	G	RAF1
3	3_12654789_A_G	12654789	G	A	RAF1
3	3_12654934_A_G	12654934	G	A	RAF1
3	3_12655247_G_A	12655247	A	G	RAF1
3	3_12655671_C_T	12655671	T	C	RAF1
3	3_12655876_T_G	12655876	G	T	RAF1
3	3_12655999_G_A	12655999	G	A	RAF1
3	3_12656238_C_T	12656238	T	C	RAF1
3	3_12657001_G_A	12657001	G	A	RAF1
3	3_12657300_G_A	12657300	A	G	RAF1
3	3_12657646_C_T	12657646	T	C	RAF1
3	3_12657862_A_C	12657862	C	A	RAF1
3	3_12658256_G_A	12658256	G	A	RAF1
3	3_12658712_A_C	12658712	C	A	RAF1
3	3_12659164_G_A	12659164	A	G	RAF1
3	3_12659212_G_A	12659212	A	G	RAF1
3	3_12659367_G_C	12659367	C	G	RAF1
3	3_12660791_A_G	12660791	G	A	RAF1
3	3_12660791_A_C	12660791	C	A	RAF1
3	3_12661063_A_G	12661063	G	A	RAF1
3	3_12661348_T_G	12661348	G	T	RAF1
3	3_12661456_C_A	12661456	A	C	RAF1
3	3_12661564_G_A	12661564	A	G	RAF1
3	3_12661790_A_G	12661790	G	A	RAF1
3	3_12662202_G_C	12662202	C	G	RAF1
3	3_12662215_G_C	12662215	C	G	RAF1
3	3_12662664_C_T	12662664	T	C	RAF1
3	3_12662939_C_A	12662939	A	C	RAF1
3	3_12663395_G_T	12663395	T	G	RAF1
3	3_12663549_G_A	12663549	A	G	RAF1
3	3_12663665_A_G	12663665	A	G	RAF1
3	3_12663674_A_G	12663674	A	G	RAF1
3	3_12663688_G_A	12663688	A	G	RAF1
3	3_12663709_G_A	12663709	A	G	RAF1
3	3_38454574_C_T	38454574	C	T	ACVR2B
3	3_38454702_G_C	38454702	G	C	ACVR2B
3	3_38454810_C_T	38454810	T	C	ACVR2B
3	3_38455143_A_G	38455143	G	A	ACVR2B
3	3_38455590_A_C	38455590	C	A	ACVR2B
3	3_38455627_A_G	38455627	G	A	ACVR2B
3	3_38455713_C_T	38455713	T	C	ACVR2B
3	3_38455837_T_C	38455837	C	T	ACVR2B
3	3_38455920_G_A	38455920	A	G	ACVR2B
3	3_38456168_A_G	38456168	A	G	ACVR2B
3	3_38456669_T_C	38456669	T	C	ACVR2B
3	3_38456757_T_C	38456757	T	C	ACVR2B
3	3_38456948_A_G	38456948	A	G	ACVR2B
3	3_38457042_A_G	38457042	A	G	ACVR2B
3	3_38457062_G_A	38457062	A	G	ACVR2B
3	3_38457118_G_C	38457118	G	C	ACVR2B
3	3_38457196_C_T	38457196	T	C	ACVR2B
3	3_38458698_C_T	38458698	C	T	ACVR2B
3	3_38458980_C_G	38458980	G	C	ACVR2B
3	3_38459156_C_G	38459156	G	C	ACVR2B
3	3_38459656_G_T	38459656	T	G	ACVR2B
3	3_38459686_A_G	38459686	G	A	ACVR2B
3	3_38459753_G_A	38459753	A	G	ACVR2B
3	3_38460022_C_T	38460022	T	C	ACVR2B
3	3_38460300_C_T	38460300	T	C	ACVR2B
3	3_38460424_G_A	38460424	A	G	ACVR2B
3	3_38460425_G_A	38460425	G	A	ACVR2B
3	3_38461158_A_G	38461158	G	A	ACVR2B
3	3_38461603_C_T	38461603	T	C	ACVR2B
3	3_38461764_A_G	38461764	G	A	ACVR2B
3	3_38462824_T_C	38462824	T	C	ACVR2B
3	3_38462897_A_G	38462897	G	A	ACVR2B
3	3_38462939_G_A	38462939	G	A	ACVR2B
3	3_38463103_C_G	38463103	G	C	ACVR2B
3	3_38463159_G_A	38463159	A	G	ACVR2B
3	3_38463355_T_G	38463355	G	T	ACVR2B
3	3_38463951_C_T	38463951	T	C	ACVR2B
3	3_38464125_C_T	38464125	T	C	ACVR2B
3	3_38464362_C_T	38464362	C	T	ACVR2B
3	3_38465548_G_A	38465548	A	G	ACVR2B
3	3_38466079_T_G	38466079	T	G	ACVR2B
3	3_38466533_T_G	38466533	G	T	ACVR2B
3	3_38466800_G_T	38466800	T	G	ACVR2B
3	3_38467303_T_C	38467303	T	C	ACVR2B
3	3_38467760_A_G	38467760	G	A	ACVR2B
3	3_38468127_G_A	38468127	G	A	ACVR2B
3	3_38468558_G_A	38468558	A	G	ACVR2B
3	3_38468855_T_C	38468855	C	T	ACVR2B
3	3_38468897_A_G	38468897	A	G	ACVR2B
3	3_38470679_G_A	38470679	A	G	ACVR2B
3	3_38471016_G_A	38471016	G	A	ACVR2B
3	3_38471128_T_C	38471128	C	T	ACVR2B
3	3_38471147_A_G	38471147	G	A	ACVR2B
3	3_38471220_A_G	38471220	G	A	ACVR2B
3	3_38471288_G_A	38471288	G	A	ACVR2B
3	3_38471673_A_G	38471673	G	A	ACVR2B
3	3_38471874_A_G	38471874	A	G	ACVR2B
3	3_38471940_A_G	38471940	G	A	ACVR2B
3	3_38472558_C_T	38472558	C	T	ACVR2B
3	3_38472836_G_A	38472836	G	A	ACVR2B
3	3_38473709_G_A	38473709	A	G	ACVR2B
3	3_38473823_C_T	38473823	T	C	ACVR2B
3	3_38474335_C_T	38474335	T	C	ACVR2B
3	3_38474379_A_T	38474379	T	A	ACVR2B
3	3_38474584_A_G	38474584	A	G	ACVR2B
3	3_38474748_G_T	38474748	T	G	ACVR2B
3	3_38474878_C_A	38474878	C	A	ACVR2B
3	3_38475976_G_A	38475976	A	G	ACVR2B
3	3_38476293_C_G	38476293	C	G	ACVR2B
3	3_38476423_T_G	38476423	T	G	ACVR2B
3	3_38476474_C_G	38476474	G	C	ACVR2B
3	3_38476501_T_G	38476501	T	G	ACVR2B
3	3_38477933_A_G	38477933	A	G	ACVR2B
3	3_38479510_C_T	38479510	T	C	ACVR2B
3	3_38479591_G_A	38479591	A	G	ACVR2B
3	3_38479605_C_T	38479605	T	C	ACVR2B
3	3_38479665_T_C	38479665	T	C	ACVR2B
3	3_38479934_C_T	38479934	C	T	ACVR2B
3	3_38480013_A_G	38480013	G	A	ACVR2B
3	3_38481079_G_A	38481079	A	G	ACVR2B
3	3_38481548_A_C	38481548	C	A	ACVR2B
3	3_38481774_A_G	38481774	G	A	ACVR2B
3	3_38482004_G_T	38482004	G	T	ACVR2B
3	3_38482193_C_T	38482193	T	C	ACVR2B
3	3_38482703_G_C	38482703	C	G	ACVR2B
3	3_38482820_A_G	38482820	A	G	ACVR2B
3	3_38482837_G_C	38482837	G	C	ACVR2B
3	3_38482872_C_T	38482872	T	C	ACVR2B
3	3_38483251_C_T	38483251	C	T	ACVR2B
3	3_38483833_G_C	38483833	C	G	ACVR2B
3	3_38484076_T_C	38484076	T	C	ACVR2B
3	3_38484097_G_A	38484097	A	G	ACVR2B
3	3_38484243_C_T	38484243	C	T	ACVR2B
3	3_38484373_A_C	38484373	A	C	ACVR2B
3	3_38485612_A_G	38485612	G	A	ACVR2B
3	3_38485724_T_C	38485724	T	C	ACVR2B
3	3_38486232_T_C	38486232	C	T	ACVR2B
3	3_38486422_C_T	38486422	C	T	ACVR2B
3	3_38487046_G_T	38487046	G	T	ACVR2B
3	3_38487949_C_G	38487949	C	G	ACVR2B
3	3_38488327_C_T	38488327	C	T	ACVR2B
3	3_38488334_C_T	38488334	C	T	ACVR2B
3	3_38488588_A_G	38488588	G	A	ACVR2B
3	3_38489505_A_C	38489505	C	A	ACVR2B
3	3_38489720_T_G	38489720	T	G	ACVR2B
3	3_38490280_G_A	38490280	A	G	ACVR2B
3	3_38491020_G_A	38491020	G	A	ACVR2B
3	3_38491473_C_A	38491473	A	C	ACVR2B
3	3_38491844_A_C	38491844	A	C	ACVR2B
3	3_38492651_T_A	38492651	A	T	ACVR2B
3	3_38492805_T_C	38492805	C	T	ACVR2B
4	4_4859882_G_A	4859882	A	G	MSX1
4	4_4860018_C_G	4860018	G	C	MSX1
4	4_4860247_C_T	4860247	T	C	MSX1
4	4_4860587_G_A	4860587	A	G	MSX1
4	4_4860600_A_T	4860600	T	A	MSX1
4	4_4860773_G_A	4860773	A	G	MSX1
4	4_4860796_C_T	4860796	T	C	MSX1
4	4_4860888_C_T	4860888	T	C	MSX1
4	4_4860958_G_C	4860958	C	G	MSX1
4	4_4861569_T_G	4861569	G	T	MSX1
4	4_4862018_C_A	4862018	A	C	MSX1
4	4_4862034_G_T	4862034	T	G	MSX1
4	4_4862284_G_T	4862284	T	G	MSX1
4	4_4862299_G_T	4862299	T	G	MSX1
4	4_4862503_A_G	4862503	G	A	MSX1
4	4_4862549_A_G	4862549	G	A	MSX1
4	4_4862572_G_A	4862572	A	G	MSX1
4	4_4862574_C_A	4862574	A	C	MSX1
4	4_4862654_A_G	4862654	G	A	MSX1
4	4_4862792_G_A	4862792	A	G	MSX1
4	4_4863149_C_T	4863149	T	C	MSX1
4	4_4863211_C_T	4863211	T	C	MSX1
4	4_4863334_C_T	4863334	T	C	MSX1
4	4_4863419_A_G	4863419	G	A	MSX1
4	4_26320162_G_C	26320162	G	C	RBPJ
4	4_26320284_C_A	26320284	A	C	RBPJ
4	4_26320420_G_A	26320420	A	G	RBPJ
4	4_26320652_A_G	26320652	G	A	RBPJ
4	4_26321137_C_A	26321137	C	A	RBPJ
4	4_26321230_C_A	26321230	A	C	RBPJ
4	4_26321460_G_C	26321460	G	C	RBPJ
4	4_26321525_C_T	26321525	C	T	RBPJ
4	4_26321965_C_A	26321965	A	C	RBPJ
4	4_26322296_G_C	26322296	C	G	RBPJ
4	4_26322680_C_T	26322680	C	T	RBPJ
4	4_26323025_G_C	26323025	C	G	RBPJ
4	4_26323614_A_G	26323614	G	A	RBPJ
4	4_26328974_A_G	26328974	G	A	RBPJ
4	4_26329265_T_C	26329265	C	T	RBPJ
4	4_26329332_C_T	26329332	T	C	RBPJ
4	4_26329561_C_T	26329561	C	T	RBPJ
4	4_26329670_G_A	26329670	A	G	RBPJ
4	4_26329811_A_G	26329811	A	G	RBPJ
4	4_26329849_A_G	26329849	A	G	RBPJ
[truncated: 8,479 more rows]

## Sheet: common
SNP	P_adj	Gene	CADD	DANN	Ensembl Regulatory Build	GeneHancer
1_119923058_C_T	0.0146	NOTCH2	0.091	0.596937
1_119931102_T_A	1.721e-05	NOTCH2	0.416	0.301856
1_119974947_G_C	0.009258	NOTCH2	3.147	0.315389	promoter_flanking_region	Enhancer
1_119988698_G_A	0.009906	NOTCH2	7.202	0.596987	promoter_flanking_region	Enhancer
1_119994527_T_C	0.01122	NOTCH2	0.619	0.606172	promoter_flanking_region
1_119994529_T_C	0.008738	NOTCH2	1.082	0.469459	promoter_flanking_region
1_120010563_T_C	0.0206	NOTCH2	7.658	0.499729		Enhancer
1_120014047_T_C	0.00834	NOTCH2	1.398	0.666733		Enhancer
1_120014723_G_A	0.01645	NOTCH2	11.77	0.294668		Enhancer
1_120015912_A_G	2.617e-05	NOTCH2	0.494			Enhancer
1_120023570_T_G	9.044e-06	NOTCH2	1.786	0.590551
1_120024540_C_T	0.01959	NOTCH2	12.32	0.732538		Enhancer
1_120028774_C_G	0.000369	NOTCH2	0.945	0.66
1_120045488_A_G	0.04634	NOTCH2	1.005			Enhancer
1_120069429_G_T	0.02504	NOTCH2	12.02		promoter	Promoter/Enhancer
1_147544163_A_C	0.02849	BCL9	1.026	0.702657
1_147544678_T_G	0.02849	BCL9	0.256		0	Enhancer
1_147545166_C_A	0.02849	BCL9	10.93	0.108531	0	Enhancer
1_147546248_G_A	0.02849	BCL9	1.148
1_147546759_G_C	0.02849	BCL9	1.358	0.435988
1_147548867_A_T	0.02849	BCL9	2.137	0.338003
1_147550923_T_C	0.02561	BCL9	6.713	0.465242
1_147552120_C_T	0.02561	BCL9	0.482
1_147552273_G_A	0.02561	BCL9	0.154	0.666684
1_147559220_C_T	0.04634	BCL9	3.775		enhancer
1_147568214_T_A	0.02561	BCL9	2.462		promoter_flanking_region	Enhancer
1_147570390_G_C	0.04448	BCL9	4.038	0.311582	promoter_flanking_region
1_147576307_G_C	0.04448	BCL9	0.129	0.551055
1_147578078_C_T	0.01721	BCL9	2.926	0.190622
1_147582433_A_G	0.03796	BCL9	3.08	0.384984	promoter_flanking_region	Enhancer
1_147584478_A_C	0.03796	BCL9	2.387	0.166255
1_147587038_A_C	0.01934	BCL9	0.873	0.483633		Enhancer
2_9490529_A_G	0.01104	ADAM17	11.25	0.320168
2_9504593_C_T	0.01959	ADAM17	0.315	0.657369
2_9517668_C_T	0.005335	ADAM17	0.353	0.463555
2_9550677_T_A	0.01959	ADAM17	2.434	0.392948	promoter	Promoter/Enhancer
2_130850302_A_G	0.01869	ARHGEF4	2.872	0.551834
2_130851075_C_G	0.02809	ARHGEF4	3.212	0.327144		Enhancer
2_130852284_G_T	0.02809	ARHGEF4	0.757			Enhancer
2_130863798_G_A	0.009258	ARHGEF4	1.351	0.202821
2_130865369_G_A	0.02809	ARHGEF4	8.902	0.527374	promoter_flanking_region	Enhancer
2_130867928_T_C	0.02809	ARHGEF4	3.283		promoter_flanking_region
2_130871161_C_A	0.0206	ARHGEF4	0.113	0.803874
2_130874290_A_G	0.02809	ARHGEF4	2.822		CTCF_binding_site
2_130874461_C_A	0.02809	ARHGEF4	0.108	0.486501	CTCF_binding_site
2_130874493_A_T	0.02809	ARHGEF4	5.702	0.34858	CTCF_binding_site
2_130875789_C_G	0.02809	ARHGEF4	0.724	0.222843
2_130876097_G_C	0.02809	ARHGEF4	0.562	0.215991
2_130878615_G_A	0.01416	ARHGEF4	0.208	0.693747
2_130880788_A_G	0.0138	ARHGEF4	1.796	0.124675		Enhancer
2_130881632_T_G	0.0138	ARHGEF4	3.813	0.372468		Enhancer
2_130882428_C_T	0.0138	ARHGEF4	0.378			Enhancer
2_130882736_C_T	0.0138	ARHGEF4	0.942	0.254462		Enhancer
2_130888962_G_A	0.01869	ARHGEF4	0.314
2_130892450_C_T	0.0138	ARHGEF4	8.673			Enhancer
2_130892962_G_A	0.0138	ARHGEF4	0.728	0.646499		Enhancer
2_130893328_C_T	0.0138	ARHGEF4	2.473	0.751039		Enhancer
2_130894942_C_T	0.0138	ARHGEF4	0.229	0.87383	promoter_flanking_region	Enhancer
2_130895657_C_T	0.0138	ARHGEF4	1.69	0.537854
2_130896817_G_A	0.0138	ARHGEF4	0.089	0.554624	promoter_flanking_region	Enhancer
2_130896883_G_A	0.0138	ARHGEF4	5.009	0.824491	promoter_flanking_region	Enhancer
2_130898193_C_G	0.0138	ARHGEF4	0.632	0.502222	promoter_flanking_region
2_130898893_G_T	0.0138	ARHGEF4	0.486	0.851961
2_130900152_C_T	0.0138	ARHGEF4	2.558	0.50151
2_130900496_C_T	0.0138	ARHGEF4	3.469	0.984815
2_130903023_A_G	0.0138	ARHGEF4	1.707	0.408501
2_130905023_G_A	0.0138	ARHGEF4	1.383
2_130906694_C_T	0.0138	ARHGEF4	1.713	0.316609
2_130906740_C_T	0.0138	ARHGEF4	1.816	0.621114
2_130907256_G_C	0.002237	ARHGEF4	1.052	0.803493
2_130907725_A_G	0.01869	ARHGEF4	2.35	0.543681
2_130908601_G_A	0.0138	ARHGEF4	2.496	0.40944
2_130911012_T_G	0.0138	ARHGEF4	2.768	0.452372	promoter_flanking_region	Enhancer
2_130911694_A_G	0.03718	ARHGEF4	7.795	0.816788	promoter_flanking_region	Enhancer
2_130915676_A_T	0.0138	ARHGEF4	1.169	0.505198	enhancer	Enhancer
2_130918093_A_G	0.01645	ARHGEF4	1.888	0.555905
2_130920377_C_G	0.01645	ARHGEF4	0.744	0.680082	CTCF_binding_site
2_130923123_T_G	0.01645	ARHGEF4	2.376	0.43077
2_130935615_T_C	0.01645	ARHGEF4	7.787	0.664052
2_130935818_G_C	0.01645	ARHGEF4	1.563
2_130944224_A_T	0.005684	ARHGEF4	3.594	0.490891
2_130948644_C_T	0.04355	ARHGEF4	4.031
2_130950694_C_G	0.02127	ARHGEF4	0.474
2_130953154_G_C	0.01645	ARHGEF4	2.893
2_130958420_G_A	0.01645	ARHGEF4	0.059	0.896252
2_130959492_T_G	0.01122	ARHGEF4	8.228	0.377456
2_130961217_A_C	0.01645	ARHGEF4	1.932	0.770944
2_130967332_C_T	0.0406	ARHGEF4	3.118	0.935037
2_130968974_C_T	0.01645	ARHGEF4	1.197	0.37148
2_130969394_G_A	0.01645	ARHGEF4	0.688	0.641284
2_130969784_A_C	0.01645	ARHGEF4	0.645	0.633189
2_130969930_G_T	0.01645	ARHGEF4	0.408	0.804154
2_130970258_A_G	0.01645	ARHGEF4	0.968	0.591797
2_130971230_T_G	0.01645	ARHGEF4	0.078
2_130971876_T_C	0.01645	ARHGEF4	1.713	0.4557
2_130971926_C_A	0.01645	ARHGEF4	0.624	0.859853
2_130973306_C_T	0.01645	ARHGEF4	0.46
2_130974249_G_A	0.01645	ARHGEF4	0.417
2_130977223_G_A	0.04144	ARHGEF4	0.787
2_130978688_A_C	0.01645	ARHGEF4	11.01	0.243217
2_130981896_C_T	0.01645	ARHGEF4	0.85	0.515411
2_130987322_G_A	0.01645	ARHGEF4	0.339
2_130987757_G_A	0.048	ARHGEF4	0.382	0.543559
2_130989240_C_T	0.01645	ARHGEF4	0.239	0.451874
2_130992706_A_G	0.01645	ARHGEF4	1.973
2_130999221_C_T	0.02685	ARHGEF4	1.16	0.581078
2_130999391_T_C	0.01248	ARHGEF4	0.69	0.543463
11_6640369_G_T	0.006881	DCHS1	22.3	0.642819
2_131016155_C_G	0.04634	ARHGEF4	0.12
2_131024251_C_G	0.04475	ARHGEF4	0.181	0.665412
2_131034571_A_G	0.01959	ARHGEF4	9.23	0.283587	promoter
2_131036320_C_T	0.04085	ARHGEF4	2.707	0.625797		Enhancer
2_157815188_C_T	0.04365	ACVR1	0.035	0.403687
2_157855321_T_C	0.01413	ACVR1	1.275	0.832921	promoter_flanking_region	Enhancer
2_157855323_T_C	0.000741	ACVR1	0.562	0.76274	promoter_flanking_region	Enhancer
2_202394357_A_C	0.03083	BMPR2	0.524	0.330907
2_202422002_A_G	0.04566	BMPR2	1.538
2_202437904_G_A	0.04566	BMPR2	0.862	0.847721
2_202444343_G_A	0.04566	BMPR2	2.067	0.763178
2_202448915_T_C	0.04566	BMPR2	0.369	0.845118
2_202450889_T_C	0.02583	BMPR2	7.7	0.872227		Enhancer
2_202466258_C_G	0.04566	BMPR2	0.668	0.754717
2_202488724_T_C	0.04618	BMPR2	0.471	0.75995
2_202499390_C_G	0.04244	BMPR2	0.885	0.553632
2_202535074_T_G	0.04707	BMPR2	4.416	0.62509
2_202551254_T_C	0.04566	BMPR2	2.443	0.627328
2_202554771_C_G	0.04244	BMPR2	5.073	0.687743
2_202560752_C_T	0.04566	BMPR2	12.84	0.812015
3_9937769_C_A	0.04475	CRELD1	1.674
3_12585017_G_A	0.03081	RAF1	0.503	0.515478
3_12587421_G_C	0.03324	RAF1	0.92
3_12588466_G_C	0.04908	RAF1	0.621	0.547975	enhancer
3_12589943_A_G	0.02044	RAF1	7.357	0.236211	enhancer
3_12590275_A_G	0.037	RAF1	3.739	0.834772	enhancer
3_12591153_G_C	0.04837	RAF1	1.956
3_12591584_A_G	0.02044	RAF1	4.487	0.843536
3_12592053_T_C	0.01027	RAF1	2.008	0.680895
3_12593019_T_C	0.01423	RAF1	3.338	0.207408
3_12594124_A_G	0.02044	RAF1	4.588
3_12596176_T_G	0.01423	RAF1	0.912
3_12597920_A_G	0.02044	RAF1	1.681
3_12598097_C_T	0.02044	RAF1	1.936	0.750482
3_12599926_T_C	0.03797	RAF1	0.133	0.514739
3_12600019_A_G	0.02493	RAF1	5.781	0.647998
3_12606657_A_G	0.04749	RAF1	0.795	0.594716
3_12608358_G_C	0.02493	RAF1	0.062	0.363642
3_12610825_A_G	0.02504	RAF1	5.962	0.583239
3_12614190_T_G	0.03797	RAF1	6.27	0.743311	promoter_flanking_region	Enhancer
3_12619452_T_C	0.03797	RAF1	5.45	0.943161
3_12620633_G_A	0.0313	RAF1	2.575	0.584101
3_12620871_A_G	0.01399	RAF1	5.118
3_12620950_G_A	0.03797	RAF1	2.117	0.607592
3_12621751_C_T	0.01413	RAF1	2.905	0.722629
3_12624897_A_C	0.01939	RAF1	5.767	0.794021
3_12636115_G_A	0.01916	RAF1	1.873	0.570649
3_12643744_A_T	0.04365	RAF1	4.504	0.474154		Enhancer
3_12648359_A_G	0.03317	RAF1	1.933	0.491898		Enhancer
3_12652496_G_A	0.01916	RAF1	2.875	0.484578
3_12659212_G_A	0.04027	RAF1	3.535	0.396186		Enhancer
11_6644875_T_C	0.03953	DCHS1	15.34	0.989915
11_6655653_A_G	0.006289	DCHS1	21.1		promoter	Promoter/Enhancer
3_12661564_G_A	0.01939	RAF1	1.86	0.510293	promoter
3_12662215_G_C	0.04027	RAF1	8.208	0.631393	promoter	Promoter/Enhancer
3_12662664_C_T	0.01939	RAF1	6.164	0.321372	promoter	Promoter/Enhancer
3_12662939_C_A	0.01127	RAF1	2.155		promoter	Promoter/Enhancer
3_12663395_G_T	0.01939	RAF1	10.09	0.132013	promoter	Promoter/Enhancer
3_12663709_G_A	0.01916	RAF1	9.718	0.902819	promoter	Promoter/Enhancer
3_38474379_A_T	0.04634	ACVR2B	1.046		promoter_flanking_region
16_3781229_G_T	0.04475	CREBBP	22.5	0.96612
17_34133698_C_G	0.04326	ASIC2	15.34	0	0	0
18_56911251_C_T	0.02695	WDR7	16.9	0	open_chromatin_region	0
18_56984239_C_T	0.003668	WDR7	19.04	0.683949	0	0
4_4860247_C_T	0.04598	MSX1	13.34	0.187242	promoter	Promoter/Enhancer
4_4860600_A_T	0.03322	MSX1	7.841	0.794562	promoter	Promoter/Enhancer
4_4860796_C_T	0.01421	MSX1	2.665	0.770652	promoter	Promoter/Enhancer
4_4860888_C_T	0.01421	MSX1	0.41		promoter	Promoter/Enhancer
4_4860958_G_C	0.03322	MSX1	13.83		promoter	Promoter/Enhancer
4_4862034_G_T	0.04355	MSX1	0.007	0.96844
4_26321230_C_A	0.01122	RBPJ	3.347	0.738169	promoter	Promoter/Enhancer
18_56984910_G_A	0.01959	WDR7	16.85	0.740262	open_chromatin_region	0
4_26329811_A_G	0.04324	RBPJ	4.523	0.524345	CTCF_binding_site
4_26329849_A_G	0.0441	RBPJ	1.956	0.582092	CTCF_binding_site
4_26329850_C_T	0.03229	RBPJ	0.455	0.45178	CTCF_binding_site
4_26339966_G_C	0.03229	RBPJ	1.239
4_26340520_G_T	0.004946	RBPJ	5.372	0.410711		Enhancer
4_26343843_T_C	0.002131	RBPJ	1.262	0.75123
4_26345030_C_G	0.0241	RBPJ	4.589	0.680403
4_26346230_G_A	0.004946	RBPJ	11.67	0.260642		Enhancer
4_26346414_A_T	0.01814	RBPJ	5.112			Enhancer
4_26347108_G_A	0.02138	RBPJ	1.117
4_26347715_G_T	0.03176	RBPJ	2.785	0.843252
4_26348319_C_T	0.01814	RBPJ	1.897	0.820437
4_26350741_T_G	0.00443	RBPJ	8.674
4_26356271_C_T	0.003147	RBPJ	2.724	0.478514		Enhancer
4_26358789_A_G	0.0176	RBPJ	2.611	0.756094
4_26358827_G_A	0.04069	RBPJ	0.863	0.806381
4_26359564_G_A	0.0313	RBPJ	5.033	0	promoter	Promoter/Enhancer
4_26359759_C_G	0.02504	RBPJ	5.574	0.674071	promoter	Promoter/Enhancer
4_26361058_C_T	0.0176	RBPJ	4.309	0.371655
4_26362018_A_C	0.031	RBPJ	7.702	0.505721		Enhancer
4_26362678_C_G	0.031	RBPJ	0.156	0.884695		Enhancer
4_26363777_G_A	0.004758	RBPJ	0.383	0.628271
4_26363955_T_C	0.04131	RBPJ	0.35	0.649939
4_26366177_A_G	0.02365	RBPJ	2.081	0.748517	promoter_flanking_region
4_26369073_C_G	0.031	RBPJ	1.761	0.581385	promoter_flanking_region
4_26369477_G_A	0.0313	RBPJ	0.155	0	promoter_flanking_region	Enhancer
4_26371580_T_C	0.02504	RBPJ	13.4	0.730244	promoter_flanking_region
4_26373732_A_G	0.02365	RBPJ	1.077	0.462122	promoter_flanking_region
4_26373909_T_G	0.02504	RBPJ	3.399	0.799721	promoter_flanking_region
4_26376203_C_G	0.031	RBPJ	1.213	0.63502	promoter_flanking_region	Enhancer
4_26376648_G_T	0.0313	RBPJ	3.074	0.70832	promoter_flanking_region
4_26376785_A_G	0.0241	RBPJ	2.734	0.382882	promoter_flanking_region
4_26378581_G_C	0.02365	RBPJ	1.526	0.772877	promoter_flanking_region
4_26381421_A_G	0.02365	RBPJ	3.482	0.883126	promoter_flanking_region
4_26384225_C_A	0.031	RBPJ	4.636	0.631142	promoter_flanking_region
4_26385181_C_T	0.01781	RBPJ	0.842	0.703977	promoter_flanking_region
4_26387981_C_A	0.04131	RBPJ	6.59	0.991677
4_26390008_A_C	0.02138	RBPJ	5.383	0.755757
4_26390104_C_T	0.031	RBPJ	0.264	0.838289
4_26391017_T_C	0.004758	RBPJ	0.898	0.924761
4_26392059_C_T	0.031	RBPJ	4.509	0.728596
4_26392903_T_A	0.004758	RBPJ	0.77	0.567347
4_26394151_G_A	0.02334	RBPJ	1.008
4_26395991_T_C	0.0241	RBPJ	12.87	0.639104
4_26397430_T_A	0.02334	RBPJ	3.897	0.592244
4_26400365_G_T	0.00457	RBPJ	1.886	0.267661	CTCF_binding_site
4_26400454_A_C	0.004946	RBPJ	1.666	0.213586	CTCF_binding_site
4_26400565_A_G	0.0241	RBPJ	0.33	0.639384	CTCF_binding_site
4_26402171_T_C	0.0241	RBPJ	0.539	0.468476
4_26402998_C_A	0.0313	RBPJ	0.021
4_26405890_G_A	0.02334	RBPJ	2.321	0.674008
4_26406059_A_G	0.04004	RBPJ	1.744	0.788975
4_26406693_C_A	0.0313	RBPJ	1.519	0.763785	promoter_flanking_region
4_26407105_G_A	0.031	RBPJ	1.239		promoter_flanking_region
4_26407205_C_A	0.01727	RBPJ	0.42		promoter_flanking_region
4_26408620_C_G	0.04131	RBPJ	0.588	0.577537
4_26409432_G_T	0.04131	RBPJ	0.381		promoter_flanking_region
4_26409577_G_A	0.0313	RBPJ	1.57		promoter_flanking_region
4_26410436_A_G	0.02334	RBPJ	0.157	0.727062	promoter_flanking_region
4_26413148_G_C	0.01814	RBPJ	3.79	0.834909	promoter_flanking_region
4_26414491_G_A	0.00457	RBPJ	1.179	0.579601
4_26415264_G_A	0.00457	RBPJ	5.176
4_26415514_T_C	0.04027	RBPJ	12.54
4_26417016_C_T	0.003378	RBPJ	0.819	0.85155
4_26421811_G_C	0.01248	RBPJ	2.161	0.638294
4_26422116_A_G	0.01248	RBPJ	8.16
4_26423242_G_A	0.004946	RBPJ	2.125
4_26423586_A_G	0.009331	RBPJ	3.035	0.727599	enhancer
5_128539885_G_C	0.03083	SLC27A6	1.169	0.647566
5_128540025_G_A	0.003662	SLC27A6	1.516	0.286365
5_128540536_G_A	0.04402	SLC27A6	6.244
5_128542036_A_C	0.02499	SLC27A6	3.074	0.621498
5_128556285_T_A	0.003916	SLC27A6	4.122
5_128558708_T_A	0.01122	SLC27A6	3.939	0.688829
5_128576426_G_T	0.02215	SLC27A6	0.363	0.678448
5_128578549_T_C	0.01512	SLC27A6	0.103	0.70038	promoter_flanking_region	Enhancer
5_128580478_C_T	0.01512	SLC27A6	0.751	0.525632
5_128580497_C_T	0.01512	SLC27A6	1.137
5_128583838_G_A	0.03083	SLC27A6	0.955
5_128584256_A_G	0.03083	SLC27A6	4.254
5_128584382_C_A	0.01512	SLC27A6	0.167	0.774267
5_128584811_C_T	0.03083	SLC27A6	2.117
5_128585644_T_C	0.01959	SLC27A6	1.892	0.517395
5_128589063_C_T	0.03083	SLC27A6	2.972	0.777981
5_128591646_A_G	0.03083	SLC27A6	5.197	0.634846
5_128594400_G_A	0.03083	SLC27A6	0.704	0.426607
5_128598736_T_G	0.02108	SLC27A6	1.924	0.59223
5_128599308_G_A	0.03083	SLC27A6	5.126	0.492129
5_128599799_T_G	0.03083	SLC27A6	7.288	0.749449
5_128603666_T_C	0.01512	SLC27A6	3.591
5_128604116_G_T	0.03083	SLC27A6	2.598
5_128606453_A_G	0.01512	SLC27A6	2.74	0.696565
5_128606753_G_A	0.02145	SLC27A6	1.975
5_128607354_T_G	0.03083	SLC27A6	2.572	0.619054
5_128607680_C_T	0.02125	SLC27A6	2.101	0.797726
5_128608180_G_A	0.01512	SLC27A6	11.01
5_128609043_G_A	0.01512	SLC27A6	1.589	0.819033
5_128610245_G_T	0.01512	SLC27A6	2.883	0.72343
5_128610856_G_A	0.01512	SLC27A6	0.452	0.69136
5_128614008_T_C	0.01512	SLC27A6	4.542	0.53114	open_chromatin_region
5_128615736_C_G	0.01512	SLC27A6	1.832
5_128617900_G_T	0.01512	SLC27A6	0.22	0.877995
5_128618899_G_A	0.01512	SLC27A6	0.093
5_128619603_G_A	0.03083	SLC27A6	1.146	0.831508
5_128621208_G_A	0.01512	SLC27A6	2.981	0.515066
5_128621336_C_T	0.01512	SLC27A6	4.641	0.234468
5_128626289_G_A	0.04244	SLC27A6	0.238	0.918178
5_128629206_A_G	0.04244	SLC27A6	0.638	0.610772
5_128632788_G_A	0.01517	SLC27A6	2.118	0.23229
5_128634761_A_G	0.01517	SLC27A6	3.763	0.318918
5_128636935_A_T	0.04244	SLC27A6	2.322
5_128637560_T_A	0.01517	SLC27A6	0.124
5_128637923_C_A	0.01517	SLC27A6	0.685	0.803966
5_128638940_A_G	0.01517	SLC27A6	9.213	0.874071
5_128641483_G_A	0.01517	SLC27A6	1.643	0.938962
5_128642836_G_A	0.01517	SLC27A6	2.662	0.178833
5_128644279_C_T	0.01517	SLC27A6	2.341	0.681391
5_128648775_A_C	0.01517	SLC27A6	0.654	0.267974	enhancer
5_128650856_T_C	0.01512	SLC27A6	5.175	0.189988
5_128655285_G_T	0.01517	SLC27A6	4.207
5_128656047_G_A	0.04244	SLC27A6	0.338	0.722083
5_128660546_G_T	0.01517	SLC27A6	2.427	0.352978
5_128662116_C_A	0.01517	SLC27A6	1.991
5_128662484_A_T	0.01517	SLC27A6	5.361	0.482798
5_128662509_T_C	0.01517	SLC27A6	3.214	0.71132
5_128665200_C_T	0.008391	SLC27A6	4.465	0.733872
5_128667425_T_C	0.04244	SLC27A6	6.948	0.722106	CTCF_binding_site
5_128667645_T_C	0.01551	SLC27A6	3.588		CTCF_binding_site
5_128668914_C_A	0.01517	SLC27A6	2.206
5_128669573_G_A	0.02262	SLC27A6	1.92
5_128669579_C_T	0.02262	SLC27A6	0.593
5_128669581_T_A	0.02262	SLC27A6	2.26	0.748231
5_128670011_A_G	0.03213	SLC27A6	3.787	0.542611	TF_binding_site
5_128671174_T_C	0.008391	SLC27A6	2.62		open_chromatin_region
5_128674827_G_A	0.04244	SLC27A6	0.278	0.733668	CTCF_binding_site
5_128675995_T_C	0.008471	SLC27A6	4.359	0.736328
5_128677340_A_G	0.04244	SLC27A6	3.04	0.69161
5_128678503_G_A	0.04244	SLC27A6	3.795	0.775305
5_128678698_A_T	0.04244	SLC27A6	9.217	0.810472
5_128679173_C_G	0.01207	SLC27A6	1.436	0.650441
5_128679677_C_T	0.01207	SLC27A6	0.431	0.427649
5_128702919_T_C	0.04244	SLC27A6	0.884	0.602939
5_128741309_G_A	0.003582	SLC27A6	5.116	0.560085
5_128759637_A_G	0.009258	SLC27A6	12.91
5_128798596_T_C	0.03188	SLC27A6	2.52	0.842302
5_128808182_C_A	0.02504	SLC27A6	0.277	0.690019
5_128818446_C_T	0.0313	SLC27A6	2.616
5_128818645_A_G	0.03881	SLC27A6	2.289	0.680145
5_128855770_G_C	0.01248	SLC27A6	1.275
5_128857176_A_G	0.01869	SLC27A6	12.54	0.599101
5_128904090_C_G	1.284e-19	SLC27A6	1.391	0.894783
5_128920894_A_T	5.844e-09	SLC27A6	1.861		promoter_flanking_region
5_128940864_C_A	9.517e-14	SLC27A6	1.537	0.786716
5_128951113_C_G	2.464e-14	SLC27A6	1.1	0.677926
5_128968416_C_A	2.429e-14	SLC27A6	3.139	0.490952
5_128970815_T_G	0.005573	SLC27A6	4.958	0.460409
5_128970830_G_T	0.02568	SLC27A6	0.882	0.652269
5_128991732_A_C	0.03356	SLC27A6	0.037	0.810713
5_128995512_G_A	0.04634	SLC27A6	0.084	0.607929
5_140864511_G_A	0.02809	PCDHA9	5.307
5_140875399_C_T	0.02809	PCDHA9	6.939	0.560176	promoter	Promoter/Enhancer
5_140929096_C_T	0.02809	PCDHA9	13.38	0.49083
5_140947436_G_C	0.03953	PCDHA9	5.511	0.669159
5_140950041_A_G	0.04475	PCDHA9	6.785
5_154478080_G_A	0.04797	HAND1	13.13	0.723152	promoter	Promoter/Enhancer
6_15254536_C_T	0.02127	JARID2	0.148	0.595856	CTCF_binding_site	Enhancer
2_131007541_A_G	0.02504	ARHGEF4	15.24	0.950523
6_15257652_G_A	0.01577	JARID2	1.302	0.615397
6_15258068_C_A	0.04975	JARID2	0.284	0.491208
6_15269278_G_T	0.01645	JARID2	0.459	0.752263		Enhancer
6_15273054_A_G	0.006212	JARID2	9.872
6_15273302_G_T	0.006212	JARID2	1.923
6_15273570_G_A	0.01645	JARID2	0.661	0.542227
6_15275521_A_C	0.0313	JARID2	6.389	0.827264
6_15275546_T_G	0.01959	JARID2	3.496	0.767463
6_15275561_A_G	0.02127	JARID2	0.033	0.539455
6_15278889_C_T	0.01645	JARID2	0.611	0.349934
6_15278926_G_A	0.01645	JARID2	1.134
6_15279627_C_T	0.006212	JARID2	10.27			Enhancer
6_15281337_G_A	0.006116	JARID2	9.929			Enhancer
6_15282103_C_T	0.01645	JARID2	2.148	0.543624		Enhancer
6_15283229_T_C	0.04475	JARID2	1.333	0.265674
6_15283230_G_T	0.04475	JARID2	1.447	0.497752
6_15283268_G_A	0.04475	JARID2	0.37	0.667718
6_15283593_G_T	0.005616	JARID2	0.91	0.293726
6_15283909_A_G	0.01098	JARID2	3.277	0.142988
6_15288432_G_A	0.01098	JARID2	0.353			Enhancer
6_15288640_C_T	0.01098	JARID2	4.286	0.577972		Enhancer
6_15290240_T_A	0.006826	JARID2	3.163	0.44026
6_15290842_G_A	0.01098	JARID2	1.437
6_15292165_C_T	0.01098	JARID2	0.213	0.710603
6_15292312_C_A	0.01098	JARID2	0.163
6_15294414_G_A	0.01098	JARID2	1.14	0.360331
6_15294970_A_G	0.01842	JARID2	6.835	0.448369		Enhancer
6_15295160_C_T	0.01842	JARID2	0.15	0.742824
6_15295749_T_G	0.01098	JARID2	0.59
6_15298070_A_G	0.01098	JARID2	1.457	0.594755		Enhancer
6_15299001_G_A	0.00834	JARID2	0.407			Enhancer
6_15299608_A_G	0.01098	JARID2	6.135			Enhancer
6_15300724_A_T	0.004556	JARID2	0.221	0.701799		Enhancer
6_15301085_A_G	0.01098	JARID2	8.93			Enhancer
6_15301723_G_A	0.03109	JARID2	0.723	0.667706		Enhancer
6_15302185_G_A	0.01098	JARID2	2.424	0.7571
6_15302379_C_T	0.01098	JARID2	2.123	0.89356
6_15304206_T_C	0.01098	JARID2	2.43	0.723517		Enhancer
20_14234955_T_G	0.04618	MACROD2	16.45	0.684164	promoter_flanking_region	0
6_15306322_A_G	0.01098	JARID2	1.216			Enhancer
6_15307463_C_A	0.00606	JARID2	1.421
6_15307889_A_G	0.01098	JARID2	14	0.422543
6_15309021_C_T	0.01098	JARID2	6.022			Enhancer
6_15309685_A_G	0.03718	JARID2	0.124	0.510965
6_15310166_G_T	0.03718	JARID2	13.34	0.416944
6_15311492_C_T	0.03718	JARID2	4.297
6_15311903_G_A	0.04672	JARID2	9.112
6_15312132_T_A	0.03718	JARID2	0.779	0.865795		Enhancer
6_15312494_C_T	0.006826	JARID2	0.495	0.878466		Enhancer
6_15313122_G_A	0.03718	JARID2	4.047	0.226699		Enhancer
6_15313558_C_A	0.04046	JARID2	0.888			Enhancer
6_15313582_C_T	0.03718	JARID2	0.343	0.704711		Enhancer
6_15315821_G_T	0.03718	JARID2	3.178
6_15316028_C_T	0.006826	JARID2	1.102	0.47361
6_15316672_T_C	0.03718	JARID2	3.653	0.655979
6_15316918_C_T	0.03718	JARID2	8.319	0.674296		Enhancer
6_15317061_G_A	0.03718	JARID2	9.351
6_15320852_C_G	0.01525	JARID2	0.086	0.737707
6_15322603_A_T	0.04046	JARID2	1.064	0.503381		Enhancer
6_15324102_C_T	0.03718	JARID2	0.27	0.942042
6_15324105_G_A	0.03718	JARID2	1.333
6_15324642_G_A	0.03188	JARID2	0.935	0.408598		Enhancer
6_15327269_G_A	0.02334	JARID2	3.224	0.714077	CTCF_binding_site
6_15328130_G_A	0.03718	JARID2	2.222	0.626283
6_15333184_G_T	0.01713	JARID2	1.449
6_15333952_C_T	0.03718	JARID2	0.048	0.451368
6_15337992_T_C	0.01881	JARID2	1.729	0.510401	CTCF_binding_site
6_15338678_A_C	0.000711	JARID2	1.991	0.630816		Enhancer
6_15339631_G_A	0.003516	JARID2	1.566	0.718544
6_15340240_G_C	0.03718	JARID2	0.528			Enhancer
6_15340960_C_T	0.006826	JARID2	3.235	0.739816		Enhancer
6_15341447_C_G	0.03718	JARID2	1.625	0.508234		Enhancer
6_15345176_C_G	0.006826	JARID2	1.716	0.69961		Enhancer
6_15345774_C_A	0.006826	JARID2	0.03
6_15348491_C_T	0.006826	JARID2	3.586			Enhancer
6_15348989_A_G	0.03718	JARID2	0.435	0.708661		Enhancer
6_15349093_C_T	0.006826	JARID2	1.261	0.455866		Enhancer
6_15349684_C_G	0.03718	JARID2	0.018	0.862893
6_15351477_C_G	0.03718	JARID2	0.034	0.365931
6_15352165_G_A	0.04244	JARID2	1.081	0.667068
6_15358226_G_T	0.04797	JARID2	0.151	0.843493
6_15358555_T_C	0.04797	JARID2	0.008	0.640924
6_15363153_G_A	0.002183	JARID2	5.715	0.820177		Enhancer
6_15364199_C_T	0.0002811	JARID2	4.935	0.776943		Enhancer
6_15370082_G_A	0.001004	JARID2	6.75
6_15370507_T_C	0.001597	JARID2	4.517	0.22119
6_15371012_C_T	0.001537	JARID2	0.072	0.782931		Enhancer
6_15371736_G_A	0.003797	JARID2	1.7	0.380156		Enhancer
6_15371863_C_T	0.000767	JARID2	1.138	0.526097		Enhancer
6_15372720_T_A	4.78e-05	JARID2	0.284		CTCF_binding_site
6_15372899_G_C	0.0006528	JARID2	2.421	0.337312		Enhancer
6_15373175_A_G	0.005801	JARID2	2.797	0.461485
6_15373421_T_A	0.005669	JARID2	0.637
6_15374277_A_G	0.04475	JARID2	0.292	0.322665		Enhancer
6_15374313_C_T	2.823e-05	JARID2	6.492			Enhancer
6_15374731_T_C	0.000767	JARID2	0.927	0.6669		Enhancer
6_15375333_G_A	0.0007844	JARID2	3.042			Enhancer
6_15377204_T_A	0.04475	JARID2	0.913	0.782392
6_15377228_T_A	2.855e-05	JARID2	1.619	0.460844
6_15377992_G_C	2.823e-05	JARID2	0.581	0.700849
6_15378497_A_G	2.823e-05	JARID2	2.213	0.682838		Enhancer
6_15381092_A_G	0.01908	JARID2	2.52	0.669218
6_15382164_G_T	0.001652	JARID2	0.901	0.56195
6_15382287_G_A	0.01456	JARID2	0.601	0.852867
6_15385050_G_T	7.403e-05	JARID2	0.782
6_15385223_A_C	0.0001152	JARID2	0.278	0.588901
6_15385445_A_G	4.527e-05	JARID2	2.527	0.671305
6_15387027_G_A	0.0003426	JARID2	4.573	0.46769		Enhancer
6_15387053_G_A	0.000767	JARID2	1.65	0.774584		Enhancer
6_15387164_G_A	2.855e-05	JARID2	1.349	0.396242		Enhancer
6_15388046_G_A	2.855e-05	JARID2	1.322	0.503959
6_15389503_C_A	0.0006902	JARID2	0.48			Enhancer
6_15390675_C_G	0.0001719	JARID2	0.068	0.812747	CTCF_binding_site	Enhancer
6_15390773_G_C	0.001101	JARID2	1.477	0.727966	CTCF_binding_site	Enhancer
6_15390977_G_A	0.0008478	JARID2	2.488		CTCF_binding_site	Enhancer
6_15392079_C_T	0.01248	JARID2	1.126	0.321519
6_15393328_T_C	0.000119	JARID2	1.833	0.735483
6_15394477_G_A	0.001193	JARID2	2.424	0.345848
6_15395413_G_T	0.001193	JARID2	0.307	0.457837
6_15395467_G_A	0.001193	JARID2	0.531	0.713466
6_15395750_T_C	0.000119	JARID2	0.663		CTCF_binding_site
6_15397404_A_G	0.003421	JARID2	0.022
6_15398618_C_T	0.003421	JARID2	6.173	0.682691	promoter	Enhancer
6_15398648_C_T	0.003421	JARID2	4.025		promoter	Enhancer
6_15399883_A_G	0.002206	JARID2	1.504		promoter	Enhancer
6_15402428_T_G	0.005279	JARID2	5.058	0.629279		Enhancer
6_15403386_G_A	0.002794	JARID2	14.06	0.644594		Enhancer
6_15403387_G_T	0.002794	JARID2	8.286	0.618357		Enhancer
6_15404019_G_C	0.001193	JARID2	3.713	0.53966		Enhancer
6_15404102_A_G	0.003811	JARID2	7.365	0.491749		Enhancer
6_15404541_A_G	0.01487	JARID2	2.613	0.784038		Enhancer
6_15408297_T_C	0.004916	JARID2	4.619	0.817322
6_15411345_T_C	0.006881	JARID2	0.03	0.549386
6_15411834_C_A	0.004763	JARID2	1.482	0.712142
6_15412549_C_T	0.000637	JARID2	0.558	0.242411
6_15415675_T_C	0.04646	JARID2	4.779
6_15416007_A_G	0.04229	JARID2	3.542	0.324433
6_15416337_G_C	0.0008002	JARID2	1.301
6_15424999_G_A	0.002685	JARID2	1.534
6_15428780_C_T	0.004625	JARID2	0.57	0.311762		Enhancer
6_15428919_A_C	0.002093	JARID2	1.144			Enhancer
6_15434181_A_G	0.001713	JARID2	0.444			Enhancer
6_15437159_A_G	0.01853	JARID2	2.517			Enhancer
6_15437384_C_T	0.01853	JARID2	0.071	0.798261		Enhancer
6_15438018_T_G	0.01844	JARID2	5.425	0.629287
6_15443230_G_A	0.001543	JARID2	0.475	0.764847	CTCF_binding_site	Enhancer
6_15445568_C_A	0.00229	JARID2	0.357	0.364769	CTCF_binding_site	Enhancer
6_15446216_T_C	0.03227	JARID2	0.047	0.50163
6_15450724_C_T	0.01003	JARID2	0.609
6_15455593_G_A	0.004429	JARID2	1.386	0.293039
6_15457981_C_T	0.002186	JARID2	0.078
6_15461806_C_T	0.00139	JARID2	2.922	0.191535
6_15467713_G_T	0.004429	JARID2	2.022	0.340126
6_15467867_C_A	0.003005	JARID2	1.743
6_15489725_C_T	1.345e-06	JARID2	2.905	0.548794
6_15493658_A_C	1.021e-07	JARID2	0.475	0.494725	promoter_flanking_region	Enhancer
6_15503465_G_C	0.0323	JARID2	0.57	0.688891
6_15506834_G_A	0.01349	JARID2	0.826	0.430963
6_15511622_C_T	0.0399	JARID2	2.122	0.994835
20_14284973_A_G	0.02504	MACROD2	15.38	0.498657	0	0
20_14326373_T_G	0.04244	MACROD2	22.8	0	0	0
20_14646199_C_A	0.01428	MACROD2	19.35	0	0	0
6_84690420_G_A	0.0463	TBX18	0.536	0.782404
6_84720300_G_A	0.01122	TBX18	0.353	0.637064
6_84726901_A_T	0.03018	TBX18	3.226
7_35224590_T_C	0.003939	TBX20	6.092	0.589741
7_35224627_G_A	0.03188	TBX20	2.886	0.729503
7_83390254_T_C	0.01959	SEMA3E	4.494	0.567353
7_83400323_A_C	3.331e-10	SEMA3E	5.879	0.691776
7_83415165_G_T	3.289e-10	SEMA3E	1.359	0.910134	promoter_flanking_region
7_83450351_C_T	0.005335	SEMA3E	2.05		enhancer
7_83454278_T_C	0.0005331	SEMA3E	3.18	0.817491
7_83462714_T_G	0.01856	SEMA3E	2.667	0.338365	promoter
7_83472829_C_T	0.02504	SEMA3E	0.882	0.535124
7_83553216_T_C	0.02504	SEMA3E	2.841	0.627285
7_83571120_T_A	0.0002032	SEMA3E	11.13
7_83617638_A_G	1.937e-05	SEMA3E	5.853
7_83639141_C_A	0.0005086	SEMA3E	1.154	0.346196
7_140734980_T_C	0.01959	BRAF	2.918
7_140765955_C_T	0.04634	BRAF	1.594	0.783878	open_chromatin_region
7_140765966_T_C	0.001507	BRAF	2.51	0.390128	open_chromatin_region
7_140791785_C_G	0.01122	BRAF	1.7	0.770583
7_140817644_T_C	0.03276	BRAF	7.758
7_140822067_T_C	0.03276	BRAF	3.552
7_140862675_C_T	0.01122	BRAF	0.908		promoter_flanking_region
7_140916113_C_A	0.01959	BRAF	4.275	0.566303	promoter_flanking_region	Enhancer
8_11742402_C_T	0.03059	GATA4	0.954		promoter_flanking_region	Enhancer
8_11744001_A_C	0.004531	GATA4	0.646	0.379593	promoter_flanking_region	Enhancer
8_11745287_T_C	0.01508	GATA4	2.838
8_11746655_G_A	0.03726	GATA4	1.992		CTCF_binding_site	Enhancer
8_11749539_G_A	0.02788	GATA4	5.821			Enhancer
8_11749821_C_T	0.02788	GATA4	0.219	0.32373		Enhancer
8_11750421_C_T	0.02788	GATA4	2.1	0.826984		Enhancer
8_11751465_T_C	0.003918	GATA4	0.5	0.948832
20_14720911_G_T	0.00255	MACROD2	15.01	0.779532	0	0
8_60684093_G_T	0.02505	CHD7	5.975			Enhancer
8_60692609_T_C	0.04624	CHD7	3.684	0.878058
20_14940960_G_A	0.009829	MACROD2	15.02	0	0	0
8_60705290_C_T	0.03414	CHD7	5.694	0.64135
8_60712681_C_A	0.03414	CHD7	6.871
8_60812556_C_T	0.02504	CHD7	0.761	0.628303
8_105330621_T_C	0.02022	ZFPM2	0.396	0.642123
8_105360623_C_A	0.04635	ZFPM2	1.449	0.624317
8_105401478_C_T	0.02145	ZFPM2	1.918
8_105413288_A_C	0.004905	ZFPM2	0.552	0.812556
8_105420895_A_T	0.02213	ZFPM2	3.93
8_105432973_G_T	0.01594	ZFPM2	0.726	0.74856
8_105448913_G_A	0.01594	ZFPM2	13.25	0.898519
8_105487941_G_T	0.0167	ZFPM2	0.051	0.419861
20_15173692_T_C	0.003274	MACROD2	15.97	0.705182	0	0
8_105492381_A_G	0.02064	ZFPM2	0.323	0.888261
8_105532805_T_A	7.732e-17	ZFPM2	5.009	0.835805
8_105591527_G_C	0.04635	ZFPM2	0.258	0.523513	enhancer	Enhancer
8_105611684_A_G	0.04707	ZFPM2	8.464	0.433795
8_105628429_G_A	0.04634	ZFPM2	9.595	0.783599
8_105647528_C_T	0.006734	ZFPM2	1.266	0.707074
8_105663438_T_C	0.01906	ZFPM2	1.779	0.597521
8_105663670_T_C	0.0139	ZFPM2	2.324	0.655221
8_105682711_G_A	0.0206	ZFPM2	1.199	0.677261
8_105698502_A_G	0.0432	ZFPM2	0.054	0.78309
8_105703539_T_C	0.03863	ZFPM2	11.69	0.371649
8_105708307_A_G	0.004946	ZFPM2	2.602	0.312958
8_105715304_A_G	0.04927	ZFPM2	4.758	0.576367
8_105715651_G_A	0.04927	ZFPM2	1.398	0.887621	promoter_flanking_region
8_105716599_T_A	0.01571	ZFPM2	12.12	0.276813	promoter_flanking_region	Enhancer
8_105716811_G_A	0.04927	ZFPM2	12.51		promoter_flanking_region	Enhancer
8_105718671_A_G	0.04927	ZFPM2	6.644	0.590756
8_105720750_G_A	0.02298	ZFPM2	3.123
8_105721504_C_A	0.04845	ZFPM2	0.448	0.730188
8_105722631_C_T	0.04845	ZFPM2	0.722	0.704852
8_105724799_T_C	0.01571	ZFPM2	9.388
8_105728587_G_A	0.02129	ZFPM2	1.742	0.787622
8_105736989_C_T	0.01338	ZFPM2	4.497	0.804448
8_105737033_A_C	0.01338	ZFPM2	6.321
8_105737690_A_G	0.01132	ZFPM2	0.253	0.628706
8_105746739_A_C	0.01848	ZFPM2	5.855	0.694101
8_105759847_A_G	0.008738	ZFPM2	12.27
8_105761737_G_C	0.04244	ZFPM2	1.243
8_105775707_T_C	0.01296	ZFPM2	8.743	0.236064
8_105795150_G_T	0.03204	ZFPM2	4.321	0.322564
8_105797333_G_C	0.0233	ZFPM2	2.243
9_136504618_G_A	0.007828	NOTCH1	2.944	0.6721	CTCF_binding_site
9_136513480_A_G	0.03106	NOTCH1	0.175	0.414801
9_136514017_G_A	0.00602	NOTCH1	0.476
9_136514099_C_T	0.01209	NOTCH1	1.055	0.624354
9_136515196_G_A	0.04972	NOTCH1	1.862	0.631904		Enhancer
9_136515725_T_C	0.001671	NOTCH1	2.886	0.690492		Enhancer
9_136516227_T_C	0.008755	NOTCH1	0.472	0.735251		Enhancer
9_136516651_A_C	0.02892	NOTCH1	0.666	0.484507		Enhancer
9_136516922_A_G	0.01178	NOTCH1	0.729	0.178779		Enhancer
9_136517000_G_A	0.01623	NOTCH1	1.618	0.78993		Enhancer
9_136517027_G_A	0.003036	NOTCH1	0.16	0.600392		Enhancer
9_136517170_G_A	0.006087	NOTCH1	4.407	0.508212		Enhancer
9_136517262_T_C	0.007974	NOTCH1	1.478	0.670593		Enhancer
9_136517428_G_A	0.002206	NOTCH1	10.48	0.243185		Enhancer
9_136517621_T_C	0.005677	NOTCH1	1.213	0.691983		Enhancer
9_136517745_G_A	0.005669	NOTCH1	0.513	0.596552		Enhancer
9_136518432_C_T	0.006126	NOTCH1	0.123	0.422958		Enhancer
9_136519081_C_T	0.0117	NOTCH1	5.997		CTCF_binding_site	Enhancer
9_136519915_C_T	0.04718	NOTCH1	0.019		CTCF_binding_site	Enhancer
9_136520387_G_A	0.02221	NOTCH1	4.177	0.751492	TF_binding_site	Enhancer
9_136520810_G_T	0.03363	NOTCH1	1.4			Enhancer
9_136522064_G_A	0.01511	NOTCH1	0.698	0.920033		Enhancer
9_136528492_A_G	0.01451	NOTCH1	2.172	0.312953	CTCF_binding_site	Enhancer
9_136540908_G_A	0.01104	NOTCH1	0.071	0.584545		Promoter/Enhancer
10_86811089_A_G	0.02186	BMPR1A	4.255	0.381575
10_86834678_A_G	0.0193	BMPR1A	8.111	0.364646	promoter_flanking_region
10_86860285_T_C	0.02504	BMPR1A	1.791	0.766122
10_86896849_C_T	0.04244	BMPR1A	0.123	0.55867
10_86901239_A_G	0.01721	BMPR1A	0.845	0.315056	promoter_flanking_region
20_15223247_T_C	0.00249	MACROD2	17.23	0.721886	promoter_flanking_region	0
11_6643840_C_T	0.01061	DCHS1	4.861	0.983724
20_15506623_A_G	0.01122	MACROD2	15.05	0.479384	0	0
11_6645859_G_T	0.01057	DCHS1	6.384	0.681375		Enhancer
11_6651226_G_A	0.005249	DCHS1	1.932	0.712429
11_6651782_G_T	0.006639	DCHS1	11.84	0.99255
11_6653535_T_C	0.006881	DCHS1	13.48	0.996772
20_15547780_G_C	0.04144	MACROD2	16.02	0.272666	0	0
11_128460091_C_A	0.02199	ETS1	8.423	0.749485
11_128466619_A_G	0.03796	ETS1	5.491	0.534182		Promoter/Enhancer
11_128468102_A_G	0.03796	ETS1	11.29	0.606597		Promoter/Enhancer
11_128468236_A_C	0.03796	ETS1	4.492			Promoter/Enhancer
11_128477145_G_A	0.04085	ETS1	3.302	0.715401		Promoter/Enhancer
11_128478276_A_G	0.01416	ETS1	0.043	0.503527		Promoter/Enhancer
11_128478600_T_C	0.04085	ETS1	0.578			Promoter/Enhancer
11_128480851_A_G	0.04085	ETS1	0.008	0.733641		Promoter/Enhancer
11_128585225_A_G	0.00516	ETS1	1.138	0.706033
14_23395435_G_T	0.0313	MYH6	0.437
14_23396937_G_C	0.0313	MYH6	6.196	0.789904
14_23396980_G_A	0.0313	MYH6	0.153
14_23397384_G_A	0.008738	MYH6	0.105	0.986902		Enhancer
14_23399303_A_G	0.0313	MYH6	2.898	0.834508		Enhancer
16_3731951_C_G	0.006881	CREBBP	0.069	0.714354
16_3734147_C_A	0.006881	CREBBP	0.364		CTCF_binding_site
16_3737513_G_A	0.02809	CREBBP	1.332
16_3739996_T_C	0.0138	CREBBP	3.87	0.6652
16_3764968_G_T	0.04475	CREBBP	0.644	0.689895
16_3764969_T_G	0.04475	CREBBP	1.478	0.611198
16_3765006_G_A	0.04475	CREBBP	0.807
16_3765092_G_C	0.04475	CREBBP	0.883	0.768625
16_3765196_C_T	0.03083	CREBBP	1.56
16_3766313_C_T	0.04475	CREBBP	0.772	0.756291
16_3766549_C_T	0.04244	CREBBP	0.174	0.507234
16_3768533_A_G	0.04244	CREBBP	0.078
16_3771803_T_C	0.01959	CREBBP	3.21	0.749677	promoter_flanking_region
16_3771819_T_A	0.01645	CREBBP	1.023	0.826744	promoter_flanking_region
16_3775192_G_A	0.04475	CREBBP	4.324	0.87046
16_3776416_G_A	0.04475	CREBBP	1.125	0.791164
16_3776878_C_T	0.04475	CREBBP	0.991	0.934985
16_3778538_G_A	0.04475	CREBBP	0.485	0.749904
16_3778584_G_T	0.04244	CREBBP	0.302	0.894938
16_3779177_G_A	0.04475	CREBBP	0.899	0.650299
16_3779575_C_A	0.04475	CREBBP	0.299	0.97152
16_3781186_T_A	0.04475	CREBBP	0.97	0.654433
3_12661063_A_G	0.01939	RAF1	20.3	0.495547
16_3781601_C_T	0.04475	CREBBP	0.028
16_3782113_A_T	0.04475	CREBBP	7.181	0.815075
16_3783187_G_C	0.04475	CREBBP	5.448
16_3784811_T_C	0.04475	CREBBP	1.739
16_3785081_C_G	0.04475	CREBBP	0.472	0.596351
16_3787557_G_T	0.04475	CREBBP	1.464
16_3789867_C_A	0.04475	CREBBP	2.032	0.795426	enhancer	Enhancer
16_3790397_G_A	0.04475	CREBBP	0.888	0.669074	enhancer
16_3791486_T_C	0.04475	CREBBP	0.513	0.65502	enhancer
16_3791582_T_C	0.04475	CREBBP	1.844	0.730893	enhancer
16_3794265_G_A	0.04475	CREBBP	1.032	0.392501	promoter_flanking_region
16_3806898_T_A	0.04634	CREBBP	5.217
16_3814341_G_A	0.0138	CREBBP	0.26
16_3825167_T_C	0.04634	CREBBP	0.183	0.328103
16_3831090_A_G	0.02504	CREBBP	5.822	0.857807	promoter_flanking_region
16_3843874_C_T	0.001154	CREBBP	2.363	0.336927	promoter_flanking_region
16_3848207_T_C	0.04634	CREBBP	1.51	0.676384
16_3858843_A_G	0.01104	CREBBP	1.961			Enhancer
16_3863036_T_C	0.0146	CREBBP	0.024	0.402514
16_3871195_T_A	0.04475	CREBBP	0.523			Enhancer
17_33131844_A_G	0.04475	ASIC2	14.72
17_33134012_G_A	0.01104	ASIC2	4.614	0.516957
17_33146423_C_T	0.02504	ASIC2	0.803
17_33159446_T_C	0.02504	ASIC2	3.437	0.579965
17_33164552_C_G	0.02504	ASIC2	4.049	0.580862	promoter_flanking_region
17_33167599_A_G	0.02504	ASIC2	4.044	0.236662
17_33261146_G_C	4.84e-14	ASIC2	0.242	0.824731	promoter_flanking_region
17_33281675_A_G	0.03881	ASIC2	1.556	0.743549	0
17_33332052_G_A	5.376e-08	ASIC2	2.145	0.768868	0
17_33359805_G_T	0.03083	ASIC2	4.072	0.564854	0
17_33399144_G_T	9.248e-21	ASIC2	0.615	0.756234	0
17_33424214_A_G	0.04248	ASIC2	11.03	0.769275	0
17_33464687_C_A	0.001058	ASIC2	1.196	0.704858	0	Enhancer
17_33490824_A_G	0.04781	ASIC2	0.603	0	0	0
17_33491284_A_G	0.00249	ASIC2	0.58	0.631638	0	0
17_33494599_G_A	0.02504	ASIC2	5.358	0.652959	0	0
17_33499916_G_A	0.01122	ASIC2	1.016	0	0	0
17_33506270_G_C	0.009705	ASIC2	0.95	0.870791	0	0
17_33517318_G_A	0.01611	ASIC2	0.491	0.259463	0	0
17_33525361_T_G	0.004092	ASIC2	0.362	0.22124	0	Enhancer
17_33525911_C_G	0.004092	ASIC2	5.928	0.428584	0	0
17_33525956_T_A	0.004092	ASIC2	0.481	0.356635	0	0
17_33526188_G_C	0.004092	ASIC2	0.196	0.285242	0	0
17_33527041_G_A	0.004092	ASIC2	0.662	0.540979	0	0
17_33527498_G_C	0.004092	ASIC2	0.458	0.418425	0	0
17_33528807_G_A	0.007696	ASIC2	14.98	0.453932	0	0
17_33530774_G_A	0.004092	ASIC2	3.606	0	0	0
17_33531360_G_T	0.004092	ASIC2	0.287	0.456765	0	0
17_33535157_T_G	0.004092	ASIC2	0.78	0.876034	0	0
17_33535534_C_T	0.004092	ASIC2	1.832	0.271178	0	0
17_33537576_C_T	0.004092	ASIC2	2.263	0	0	0
17_33538344_T_A	0.007696	ASIC2	5.544	0.0556667	0	0
17_33541473_A_C	0.004092	ASIC2	1.028	0.333894	0	0
17_33544359_A_G	0.03084	ASIC2	5.324	0.406801	0	0
17_33546126_A_T	0.006861	ASIC2	0.026	0	0	0
17_33554471_G_T	0.004092	ASIC2	0.745	0.580761	0	0
17_33564059_G_C	0.004092	ASIC2	0.504	0.800989	0	0
17_33566310_C_T	0.03084	ASIC2	2.13	0.543732	0	0
17_33574541_A_G	0.004092	ASIC2	3.111	0	0	0
17_33578492_A_G	0.004092	ASIC2	4.06	0.15318	0	0
17_33579817_C_T	0.03084	ASIC2	0.534	0	0	Enhancer
17_33581342_G_A	0.004092	ASIC2	5.415	0.500429	0	0
17_33582864_G_A	0.004531	ASIC2	1.071	0.856982	promoter_flanking_region	0
17_33583484_A_T	0.004531	ASIC2	0.204	0.652517	promoter_flanking_region	0
17_33583641_G_A	0.004531	ASIC2	1.119	0	promoter_flanking_region	0
17_33584618_T_C	0.004531	ASIC2	8.085	0.708398	0	0
17_33584974_G_A	0.004531	ASIC2	3.094	0.297539	0	0
17_33588116_G_C	0.004531	ASIC2	5.94	0.989205	0	0
17_33588314_G_A	0.004531	ASIC2	0.16	0.666643	0	0
17_33588582_C_A	0.004092	ASIC2	0.339	0.774419	0	0
17_33589076_C_T	0.004092	ASIC2	0.548	0	0	0
17_33589684_T_G	0.00512	ASIC2	0.99	0.640197	0	0
17_33590347_T_C	0.01045	ASIC2	5.791	0.860935	CTCF_binding_site	0
17_33590596_C_A	0.004092	ASIC2	1.33	0.807154	0	0
17_33590972_G_A	0.007696	ASIC2	6.307	0.383315	0	0
17_33591320_T_C	0.004092	ASIC2	11.25	0.998344	0	0
17_33592080_C_G	0.004092	ASIC2	4.593	0	0	0
17_33592130_A_G	0.04927	ASIC2	0.579	0.656311	0	0
17_33593568_G_A	0.02022	ASIC2	1.493	0.687811	0	0
17_33620251_A_C	0.03718	ASIC2	1.261	0.839704	0	0
17_33629980_T_C	0.002007	ASIC2	0.518	0.948037	0	0
17_33650243_A_G	0.01122	ASIC2	9.713	0	0	0
17_33658712_C_T	0.002007	ASIC2	2.587	0	0	0
17_33684959_G_A	0.03229	ASIC2	0.006	0	0	0
17_33685168_A_G	0.04273	ASIC2	1.985	0.636234	0	0
17_33710059_A_G	0.006444	ASIC2	3.306	0.390245	0	0
17_33712431_A_T	0.006444	ASIC2	1.211	0.498767	CTCF_binding_site	0
17_33727889_T_C	0.02468	ASIC2	0.136	0	0	0
17_33733690_A_C	0.04949	ASIC2	1.151	0.911235	0	0
17_33759838_A_C	0.01122	ASIC2	9.077	0.587615	0	0
17_33764174_A_G	0.03782	ASIC2	0.436	0.807318	0	0
17_33769899_A_C	0.0193	ASIC2	2.704	0	0	0
17_33799430_C_T	0.04815	ASIC2	0.71	0	0	0
17_33831182_C_T	0.04859	ASIC2	1.482	0.363939	0	0
17_33840025_G_T	0.02504	ASIC2	0.018	0.769991	0	0
17_33840941_T_G	0.03322	ASIC2	4.932	0	0	0
17_33841523_G_C	0.02966	ASIC2	11.23	0.502145	0	0
17_33843112_C_A	0.02966	ASIC2	5.738	0.85906	0	0
17_33847586_T_C	0.0305	ASIC2	0.623	0.415396	0	0
17_33849171_C_T	0.02586	ASIC2	0.038	0.445713	0	0
17_33849567_G_A	0.03157	ASIC2	0.61	0.88715	0	0
17_33849627_T_C	0.03157	ASIC2	0.529	0.863849	0	0
17_33849850_T_A	0.005681	ASIC2	7.049	0.559789	0	0
17_33850049_C_T	0.03157	ASIC2	9.518	0	0	0
17_33850119_T_A	0.03157	ASIC2	14.07	0.695002	0	0
17_33850120_C_G	0.03157	ASIC2	13.13	0.866588	0	0
17_33850175_T_G	0.03157	ASIC2	5.627	0.936819	0	0
17_33850595_C_T	0.03157	ASIC2	2.403	0.777514	0	0
17_33850811_C_T	0.03157	ASIC2	6.8	0.286019	0	0
17_33850828_T_G	0.03157	ASIC2	3.172	0.377295	0	0
17_33850882_G_C	0.03157	ASIC2	10.68	0.76191	0	0
17_33851243_C_T	0.04457	ASIC2	4.217	0.863922	0	0
17_33851367_T_A	0.04457	ASIC2	4.164	0.523492	0	0
17_33854157_T_C	0.04743	ASIC2	10.08	0.422935	0	0
17_33854240_G_T	0.001382	ASIC2	0.761	0.796329	0	0
17_33856629_A_G	0.01286	ASIC2	0.778	0.936375	0	0
17_33856786_G_A	0.0186	ASIC2	0.326	0	0	0
17_33865770_A_C	0.0138	ASIC2	5.779	0.794812	0	0
17_33918849_T_C	0.04286	ASIC2	0.001	0.889914	0	0
17_33923356_T_A	0.03688	ASIC2	0.066	0.735387	0	Enhancer
17_33932670_A_G	0.04845	ASIC2	5.864	0	0	0
17_33946568_C_G	0.0269	ASIC2	1.309	0.735095	CTCF_binding_site	0
17_33959992_T_C	0.02456	ASIC2	3.352	0.933692	0	0
17_33970178_T_C	0.04488	ASIC2	7.824	0.479404	0	0
17_33970400_A_G	0.03239	ASIC2	1.183	0.74118	promoter_flanking_region	0
17_33970732_G_T	0.03118	ASIC2	0.277	0	promoter_flanking_region	0
17_34011717_A_C	0.03407	ASIC2	14.22	0.796849	0	0
17_34011765_C_T	0.0235	ASIC2	4.89	0.828831	0	0
17_34013648_G_A	0.04448	ASIC2	0.096	0.747451	0	0
17_34015464_C_T	0.03276	ASIC2	4.434	0	0	0
17_34038164_G_A	0.04827	ASIC2	5.842	0	0	0
17_34095670_T_G	0.004946	ASIC2	1.39	0.776348	0	0
17_34127225_T_C	0.008738	ASIC2	3.419	0.674825	0	0
17_34127227_A_C	0.009332	ASIC2	1.324	0.71455	0	0
17_34131221_T_C	0.04326	ASIC2	4.246	0.769254	enhancer	0
3_12661348_T_G	0.04027	RAF1	15.41		promoter	Enhancer
17_34173890_C_T	0.01594	ASIC2	1.229	0	promoter_flanking_region	Enhancer
17_46953049_T_A	0.04244	GOSR2	3.12	0.775843	0	0
18_56653477_G_A	0.01122	WDR7	2.313	0.913689	promoter	0
18_56663765_T_C	0.005292	WDR7	8.664	0.746068	0	0
18_56717458_T_C	0.01141	WDR7	0.014	0.763356	0	0
18_56718482_A_G	0.01772	WDR7	5.248	0	0	0
18_56725534_T_C	0.00139	WDR7	2.862	0.597549	0	0
18_56727654_C_T	0.02534	WDR7	1.466	0.381078	0	0
18_56730645_G_A	0.003588	WDR7	0.131	0.794488	0	0
18_56738590_C_T	0.0313	WDR7	0.758	0	0	0
18_56740308_C_T	0.01772	WDR7	0.115	0.837232	0	0
18_56748680_A_G	0.01122	WDR7	1.679	0.38629	CTCF_binding_site	0
18_56750360_G_A	0.001741	WDR7	0.315	0.515963	0	0
18_56751830_C_A	0.02966	WDR7	0.017	0	0	0
18_56752222_G_A	0.01014	WDR7	0.011	0.525107	0	0
18_56752465_C_T	0.01014	WDR7	0.9	0.354901	0	0
18_56754907_G_C	0.03169	WDR7	0.188	0	0	0
18_56755151_G_A	0.02966	WDR7	3.238	0	0	0
18_56755418_G_A	0.01014	WDR7	0.429	0.768099	0	0
18_56755596_T_C	0.004905	WDR7	0.025	0.448888	0	0
18_56764434_G_A	0.001421	WDR7	0.89	0.52719	0	0
18_56766113_T_C	0.01132	WDR7	4.966	0.579557	0	0
18_56766414_G_A	0.01014	WDR7	0.86	0.767366	0	0
18_56767859_C_T	0.04244	WDR7	0.584	0	0	0
18_56779124_A_G	0.004166	WDR7	0.009	0	0	0
18_56779187_G_A	0.004166	WDR7	9.6	0	0	0
18_56780717_T_C	0.02586	WDR7	2.503	0.630246	0	0
18_56780718_G_A	0.02586	WDR7	0.986	0.824004	0	0
18_56780777_T_C	0.02586	WDR7	1.279	0.280591	0	0
18_56781547_G_A	0.03455	WDR7	0.781	0.692756	0	0
18_56782616_A_T	0.005578	WDR7	6.368	0.412472	0	0
18_56783831_T_C	0.005578	WDR7	8.215	0.949751	0	0
18_56784150_G_T	0.02199	WDR7	4.538	0.747534	0	0
18_56784255_T_A	0.01975	WDR7	0.107	0.247488	0	0
18_56784743_G_A	0.04505	WDR7	2.246	0	0	0
18_56785828_T_C	0.03688	WDR7	0.258	0.831043	0	0
18_56786252_C_T	0.005578	WDR7	0.17	0	0	0
18_56786287_T_G	0.005578	WDR7	4.621	0	0	0
18_56786486_G_A	0.02562	WDR7	1.637	0.824985	0	0
18_56788447_T_C	0.001683	WDR7	2.911	0.217265	enhancer	0
18_56788796_T_A	0.01949	WDR7	2.332	0	enhancer	0
18_56788918_G_T	0.01949	WDR7	0.782	0.790731	enhancer	0
18_56788942_A_G	0.01859	WDR7	5.94	0.611487	enhancer	0
18_56790558_G_T	0.005578	WDR7	1.02	0.757689	0	0
18_56792310_C_T	0.006568	WDR7	0.837	0.56724	0	0
18_56795693_A_G	0.005578	WDR7	1.214	0.694717	enhancer	0
18_56795892_T_C	0.01522	WDR7	3.306	0	0	0
18_56796060_G_A	0.01949	WDR7	0.515	0.646847	0	0
18_56796098_A_G	0.01342	WDR7	1.466	0	0	0
18_56797229_A_T	0.005578	WDR7	5.385	0.579641	0	0
18_56799184_G_T	0.02591	WDR7	8.702	0.775799	promoter_flanking_region	0
18_56854287_G_A	0.04635	WDR7	3.504	0	0	0
18_56926917_G_A	0.03718	WDR7	13.1	0	0	0
18_56928769_A_T	0.02504	WDR7	0.563	0.911481	0	0
18_56931830_A_G	0.01557	WDR7	0.253	0.584665	0	0
18_56932343_A_G	0.02504	WDR7	5.174	0.452041	0	0
18_56936080_C_T	0.04475	WDR7	0.645	0.540902	enhancer	0
18_56958998_A_G	0.01645	WDR7	1.985	0.818314	enhancer	0
18_56973773_G_A	0.03718	WDR7	1.215	0.45253	0	0
18_56983596_G_A	0.01959	WDR7	0.569	0.302749	0	0
18_56984825_G_A	0.01959	WDR7	14	0.259929	open_chromatin_region	0
18_56985675_A_G	0.04475	WDR7	0.963	0.201107	0	0
18_56987733_C_G	0.04457	WDR7	0.003	0	promoter_flanking_region	0
18_56988350_G_A	0.002273	WDR7	0.273	0.651954	promoter_flanking_region	0
18_56988794_T_G	0.006836	WDR7	5.654	0.727829	0	0
18_56989820_T_G	0.004903	WDR7	6.848	0.756973	0	0
18_56991111_A_C	0.02957	WDR7	1.547	0.748957	0	0
18_56991128_G_C	0.02287	WDR7	0.056	0.773715	0	0
18_56991335_A_G	0.008265	WDR7	3.502	0.812102	0	0
18_56991593_C_T	0.04975	WDR7	2.607	0.757317	0	0
18_56992673_G_A	0.00223	WDR7	0.593	0	enhancer	0
18_56992903_G_A	0.02859	WDR7	3.675	0.670792	enhancer	0
18_56993699_A_T	0.02078	WDR7	11.27	0.437399	0	0
18_56994244_G_A	0.01959	WDR7	0.798	0	0	0
18_56995094_A_G	0.01959	WDR7	0.19	0.863568	0	0
18_56996339_T_C	0.00223	WDR7	6.183	0.870905	0	0
18_56999702_G_A	0.02859	WDR7	2.032	0.617122	0	0
18_57001343_A_G	0.009939	WDR7	6.519	0.900747	promoter_flanking_region	0
18_57002090_G_T	0.01959	WDR7	1.592	0	0	0
18_57002583_G_T	0.001016	WDR7	0.949	0	promoter_flanking_region	0
18_57006851_G_T	0.02859	WDR7	0.467	0	0	0
18_57007073_G_A	0.01959	WDR7	1.602	0.56459	0	0
18_57013273_C_T	0.009976	WDR7	1.342	0	0	0
18_57016349_G_C	0.01119	WDR7	0.598	0.821763	0	0
18_57018928_G_A	0.01119	WDR7	6.787	0.680331	0	0
18_57018974_G_A	0.01119	WDR7	0.015	0.620869	0	0
18_57020207_C_T	0.01119	WDR7	9.964	0	0	0
18_57020384_A_G	0.01119	WDR7	0.769	0.372849	0	0
18_57022240_C_A	1.407e-19	WDR7	0.173	0.524912	0	0
18_57024020_A_G	0.04027	WDR7	0.586	0.494421	0	0
18_57024853_C_T	0.02818	WDR7	0.22	0.543376	enhancer	0
18_57027319_C_T	0.04797	WDR7	8.079	0.701831	open_chromatin_region	0
18_57028410_A_G	0.04797	WDR7	0.674	0.831605	0	0
18_57029383_C_G	0.04797	WDR7	2.059	0.802143	0	0
18_57032537_G_A	0.04797	WDR7	4.651	0	0	0
18_57033795_C_T	0.04797	WDR7	1.056	0	0	0
18_57035341_A_G	0.04797	WDR7	3.238	0.782079	0	0
18_57036052_A_G	0.04797	WDR7	1.203	0.934962	0	0
18_79403457_G_A	0.01104	NFATC1	7.823	0	promoter	Promoter/Enhancer
18_79424927_G_C	0.01416	NFATC1	0.288	0	promoter_flanking_region	0
18_79436520_C_T	6.048e-09	NFATC1	0.614	0	promoter_flanking_region	0
18_79458320_C_G	0.0005331	NFATC1	1.528	0	promoter_flanking_region	Enhancer
18_79464706_A_T	0.04079	NFATC1	1.165	0	0	0
18_79467135_G_C	0.01104	NFATC1	0.584	0	0	0
18_79473125_T_A	0.04634	NFATC1	3.061	0	0	Enhancer
18_79483625_G_A	0.04475	NFATC1	3.072	0	0	0
18_79485000_G_A	0.03384	NFATC1	4.485	0	0	Enhancer
18_79489122_C_T	0.01908	NFATC1	3.405	0	0	0
18_79489311_A_G	0.02279	NFATC1	2.202	0	0	0
18_79495952_A_C	0.04556	NFATC1	5.594	0	promoter_flanking_region	Enhancer
18_79524465_G_A	0.03106	NFATC1	4.488	0	promoter	Enhancer
18_79525484_C_T	0.01127	NFATC1	3.966	0	0	Enhancer
18_79526067_C_T	0.01375	NFATC1	4.535	0	0	Enhancer
19_18873021_G_A	0.02504	GDF1	0.648	0.873794	0	Enhancer
19_18879050_G_A	0.03726	GDF1	5.521	0.623082	CTCF_binding_site	0
19_18880857_A_C	0.04743	GDF1	4.047	0.620257	0	0
19_18886276_G_A	0.02504	GDF1	1.142	0.862151	0	0
19_18886298_C_T	0.02272	GDF1	1.51	0.71298	0	0
19_18888047_C_T	0.0193	GDF1	1.674	0	0	0
19_18888723_C_T	0.02504	GDF1	0.561	0.929612	0	0
20_10648246_A_T	0.03083	JAG1	2.385	0	0	Enhancer
20_10655013_G_A	0.0313	JAG1	0.008	0.977144	0	Enhancer
20_13999896_C_G	0.01959	MACROD2	0.483	0.655878	0	0
20_14003444_C_A	0.04475	MACROD2	0.153	0.449001	0	0
20_14006191_G_A	0.02908	MACROD2	0.878	0.911048	0	0
20_14006451_G_T	0.01959	MACROD2	2.199	0.972009	0	0
20_14007486_G_A	0.01959	MACROD2	5.12	0.942571	0	0
20_14008266_C_T	0.01959	MACROD2	1.987	0	0	0
20_14008602_G_T	0.03935	MACROD2	3.396	0.662456	0	0
20_14021857_C_T	0.01959	MACROD2	0.101	0.548785	0	0
20_14022482_G_A	0.02116	MACROD2	1.08	0.827822	0	0
20_14024793_A_T	0.02916	MACROD2	2.494	0.467575	0	0
20_14026291_T_C	0.01959	MACROD2	7.482	0.752772	0	0
20_14032292_G_A	0.02916	MACROD2	2.063	0.798266	0	0
20_14036622_C_A	0.01959	MACROD2	5.771	0.443637	0	0
20_14041720_C_T	0.01122	MACROD2	1.994	0	0	0
20_14043903_C_T	0.01959	MACROD2	10.6	0.695789	0	0
20_14065594_T_C	0.01959	MACROD2	7.906	0	0	0
20_14069009_C_T	0.02809	MACROD2	1.682	0	0	0
20_14081140_T_C	0.01959	MACROD2	5.384	0.652869	0	0
20_14099692_A_G	0.01959	MACROD2	0.231	0.820585	0	0
20_14101342_A_G	0.01959	MACROD2	11.67	0.233665	0	0
20_14123091_A_G	0.0206	MACROD2	3.478	0.597635	0	0
20_14124918_C_T	0.03188	MACROD2	1.319	0.651096	0	0
20_14143650_A_G	0.0206	MACROD2	5.255	0.755921	enhancer	Enhancer
20_14156130_C_G	0.0206	MACROD2	1.025	0.635091	0	0
20_14156922_G_C	0.0206	MACROD2	9.266	0.888222	0	0
20_14188490_T_C	0.04635	MACROD2	6.733	0.657326	0	0
20_14195952_T_C	0.04634	MACROD2	1.317	0.389538	enhancer	0
20_14221535_A_C	0.04618	MACROD2	8.345	0.692733	promoter_flanking_region	Enhancer
20_14226889_C_T	0.01959	MACROD2	3.05	0.752881	0	0
20_14228438_C_T	0.04618	MACROD2	0.294	0.842977	0	0
20_14229749_A_G	0.04634	MACROD2	1.17	0	0	0
20_14232605_C_T	0.04618	MACROD2	3.452	0	0	0
20_14234005_C_A	0.04618	MACROD2	0.35	0.48472	0	0
20_14235032_A_T	0.04618	MACROD2	1.521	0	promoter_flanking_region	0
20_14237027_C_T	0.04618	MACROD2	4.349	0	0	0
20_14237940_A_G	0.04618	MACROD2	1.424	0.505414	0	0
4_26321460_G_C	0.04645	RBPJ	18.24	0.887184	promoter	Promoter/Enhancer
20_14298374_C_T	0.04624	MACROD2	1.067	0.716186	0	0
20_14313287_T_G	0.01122	MACROD2	5.884	0.816613	0	0
6_15256089_G_C	0.01645	JARID2	20.2			Enhancer
20_14337234_G_C	0.04815	MACROD2	1.649	0.237838	promoter	Promoter/Enhancer
20_14340275_T_C	0.04815	MACROD2	2.838	0.656733	0	0
20_14377039_G_C	0.04963	MACROD2	0.037	0.958209	0	0
20_14377471_T_C	0.02646	MACROD2	7.73	0.173582	0	0
20_14387501_T_C	0.04027	MACROD2	10.34	0.693109	0	0
20_14390590_C_G	0.04027	MACROD2	6.191	0	0	0
20_14395355_A_G	0.01127	MACROD2	4.459	0.294381	0	0
20_14401376_A_C	0.01127	MACROD2	12.79	0.505491	0	0
20_14409645_A_C	0.04027	MACROD2	0.29	0.709757	0	0
20_14414111_A_G	0.04008	MACROD2	2.349	0.867455	0	Enhancer
20_14414230_C_A	0.04027	MACROD2	0.966	0.630233	enhancer	Enhancer
20_14425436_C_T	0.03895	MACROD2	0.067	0	0	0
20_14457771_G_A	0.04968	MACROD2	0.264	0.490882	0	0
20_14457849_T_C	0.04968	MACROD2	0.618	0.669252	0	0
20_14460013_A_T	0.04968	MACROD2	9.509	0.822171	0	0
20_14460224_C_A	0.04968	MACROD2	2.64	0.483931	0	0
20_14461400_G_T	0.02735	MACROD2	3.01	0.752079	0	0
20_14461418_T_C	0.04968	MACROD2	4.629	0.826562	0	0
20_14461756_T_C	0.04968	MACROD2	4.601	0.92209	0	0
20_14462888_G_A	0.04968	MACROD2	7.842	0.847317	0	0
20_14464571_T_C	0.04968	MACROD2	6.328	0	0	0
20_14464713_C_T	0.04968	MACROD2	5.458	0.702308	0	0
20_14467257_C_T	0.04968	MACROD2	2.176	0.844935	0	0
20_14467807_G_C	0.04968	MACROD2	2.126	0	0	0
20_14468174_C_T	0.04968	MACROD2	1.372	0.375366	0	0
20_14468538_C_A	0.02079	MACROD2	1.279	0.78738	0	0
20_14468707_T_C	0.04968	MACROD2	2.877	0.53824	0	0
20_14468788_G_T	0.04968	MACROD2	0.373	0	0	0
20_14469422_C_T	0.04968	MACROD2	0.942	0.68356	0	0
20_14470799_A_G	0.04968	MACROD2	3.651	0.80763	promoter_flanking_region	0
20_14471139_G_C	0.04968	MACROD2	0.752	0	promoter_flanking_region	Enhancer
20_14471810_T_C	0.04968	MACROD2	0.41	0.565381	promoter_flanking_region	0
20_14471817_T_A	0.04968	MACROD2	6.891	0	promoter_flanking_region	0
20_14476733_T_C	0.04968	MACROD2	0.096	0.523507	0	0
20_14478855_C_T	0.04968	MACROD2	9.196	0.67533	0	0
20_14479937_C_T	0.04968	MACROD2	0.248	0.621028	0	0
20_14481478_G_A	0.04968	MACROD2	1.535	0.861853	enhancer	0
20_14482425_T_G	0.04857	MACROD2	2.747	0.728179	open_chromatin_region	0
20_14484405_C_T	0.04968	MACROD2	8.26	0.383029	0	0
20_14484944_G_T	0.04968	MACROD2	0.695	0.65951	0	0
20_14519457_T_C	0.0399	MACROD2	3.66	0	enhancer	0
20_14536656_T_A	0.02504	MACROD2	1.955	0	0	0
20_14629953_G_A	6.048e-09	MACROD2	0.234	0.304033	0	0
20_14635220_C_T	0.004625	MACROD2	0.006	0.802009	enhancer	0
20_14635278_C_T	0.02513	MACROD2	2.112	0	enhancer	0
20_14636262_C_T	0.004625	MACROD2	0.048	0	0	0
20_14643317_G_A	0.004625	MACROD2	2.012	0	0	0
20_14644574_A_G	0.00318	MACROD2	7.17	0.724211	0	0
6_15304642_A_G	0.01098	JARID2	16.18	0.758952		Enhancer
20_14648634_A_C	0.04248	MACROD2	1.945	0.250972	0	0
20_14649425_T_C	0.01808	MACROD2	4.754	0.563305	0	0
20_14651838_G_A	0.009991	MACROD2	0.576	0	0	0
20_14659123_A_G	0.01855	MACROD2	13.17	0.654602	0	0
20_14661126_A_G	0.009991	MACROD2	1.777	0	0	0
20_14667164_A_G	0.02809	MACROD2	0.316	0.853483	enhancer	0
20_14672327_G_T	0.009991	MACROD2	3.998	0.589634	0	0
20_14673444_C_T	0.009991	MACROD2	1.104	0.577883	0	0
20_14700529_G_T	0.03366	MACROD2	5.464	0.674669	promoter_flanking_region	Enhancer
20_14702710_T_G	0.0221	MACROD2	1.727	0.572635	open_chromatin_region	0
20_14715787_C_A	0.001057	MACROD2	4.2	0.649392	promoter_flanking_region	Enhancer
20_14721745_C_T	0.00099	MACROD2	2.743	0.467502	enhancer	0
20_14722269_A_G	0.0006179	MACROD2	1.255	0	0	0
20_14725970_T_C	0.00099	MACROD2	0.529	0.76163	0	0
20_14726233_T_A	0.00099	MACROD2	8.251	0.388725	0	0
20_14726481_G_A	0.002708	MACROD2	9.146	0.645397	0	0
20_14727707_A_G	0.002708	MACROD2	5.295	0.70849	0	0
20_14727894_A_G	0.001202	MACROD2	14.71	0	0	0
20_14728805_T_G	0.00099	MACROD2	1.262	0.68348	0	0
20_14728900_T_C	0.00099	MACROD2	0.139	0.706723	0	0
20_14731673_C_T	0.002708	MACROD2	0.236	0.643711	0	0
20_14733244_A_G	0.0006179	MACROD2	0.187	0.647686	0	0
20_14736889_G_C	0.0006399	MACROD2	1.425	0.720385	0	0
20_14736906_A_G	0.04323	MACROD2	1.941	0.625392	0	0
20_14738403_G_A	0.0007696	MACROD2	0.113	0.850264	0	0
20_14745051_G_A	0.04475	MACROD2	3.829	0.712501	0	0
20_14750411_C_T	0.0206	MACROD2	0.367	0	0	0
20_14760986_C_T	0.02504	MACROD2	0.3	0.806819	0	0
20_14788257_G_A	0.0006992	MACROD2	0.614	0	0	0
20_14789691_T_G	0.00339	MACROD2	0.683	0	0	0
20_14801236_G_A	0.002501	MACROD2	0.002	0.682194	0	0
20_14811060_G_A	0.01525	MACROD2	0.9	0	0	0
20_14812195_G_A	0.002501	MACROD2	2.307	0	0	0
20_14813715_A_G	0.002501	MACROD2	2.408	0	0	0
20_14815158_A_C	0.002501	MACROD2	0.318	0.717648	0	0
20_14818330_T_C	0.01228	MACROD2	0.611	0.673991	0	0
20_14820707_C_T	0.002304	MACROD2	11.06	0.70227	0	0
20_14822808_T_C	0.004021	MACROD2	2.918	0.663191	0	0
20_14822932_A_G	0.004178	MACROD2	8.972	0.396445	0	0
20_14824318_G_A	0.00239	MACROD2	0.631	0.427915	0	0
20_14825931_A_G	0.003424	MACROD2	1.927	0.786835	enhancer	0
20_14826841_G_A	0.002369	MACROD2	10.63	0.743358	0	0
20_14829919_G_T	0.002369	MACROD2	1.645	0	0	0
20_14830831_A_C	0.003515	MACROD2	0.009	0.571042	promoter_flanking_region	0
20_14831087_C_T	0.004178	MACROD2	0.21	0	promoter_flanking_region	0
20_14832192_G_A	0.004178	MACROD2	2.287	0	0	0
20_14832356_C_A	0.004178	MACROD2	1.541	0	0	0
20_14835224_C_T	0.009601	MACROD2	1.247	0	0	0
20_14835643_A_G	0.004396	MACROD2	0.019	0.48444	0	0
20_14835736_C_A	0.004396	MACROD2	1.508	0	0	0
20_14836159_C_A	0.004396	MACROD2	0.058	0.30642	0	0
20_14858791_T_G	0.004178	MACROD2	5.19	0.678532	0	0
20_14859488_G_A	0.004178	MACROD2	0.386	0.252289	0	0
20_14862053_A_T	0.01959	MACROD2	2.15	0.697881	promoter_flanking_region	0
20_14862127_T_A	0.02145	MACROD2	2.271	0.739723	promoter_flanking_region	0
20_14862215_A_C	0.01104	MACROD2	2.453	0	promoter_flanking_region	0
20_14862666_T_A	0.0313	MACROD2	1.959	0	0	0
20_14869207_G_A	0.01442	MACROD2	8.107	0	0	0
20_14888198_G_T	0.00388	MACROD2	6.032	0.5244	enhancer	0
20_14889982_C_A	0.04475	MACROD2	5.924	0	0	0
20_14892391_C_T	0.00388	MACROD2	0.447	0.673574	0	0
20_14900302_G_A	0.03083	MACROD2	0.77	0.818546	0	0
20_14912218_T_G	0.02504	MACROD2	5.968	0.497025	0	0
20_14923812_C_T	0.0001044	MACROD2	1.692	0	promoter_flanking_region	0
20_14925304_A_G	5.376e-08	MACROD2	9.462	0.732018	promoter_flanking_region	0
20_14925338_A_G	0.0009147	MACROD2	13.79	0.775591	promoter_flanking_region	0
20_14925908_T_C	0.0009147	MACROD2	3.324	0.486001	promoter_flanking_region	0
20_14927389_C_G	0.0008527	MACROD2	4.578	0	0	0
20_14930118_C_T	0.04634	MACROD2	0.756	0.74666	0	0
20_14934471_C_G	0.007047	MACROD2	4.428	0	0	0
20_14934659_T_C	0.01856	MACROD2	2.359	0.59825	0	0
20_14934935_G_T	0.01639	MACROD2	0.835	0.60807	0	0
20_14936402_C_G	0.02384	MACROD2	1.432	0.65891	0	0
20_14936623_A_C	0.02384	MACROD2	11.01	0.785001	0	0
20_14938607_C_T	0.01814	MACROD2	2.479	0	0	0
20_14938683_G_A	0.01814	MACROD2	1.634	0.816735	0	0
20_14939106_G_A	0.006581	MACROD2	4.502	0.762115	0	0
20_14939287_A_G	0.01814	MACROD2	9.067	0.397539	0	0
20_14940005_A_T	0.01814	MACROD2	7.225	0.757531	0	0
20_14940244_G_A	0.006581	MACROD2	2.471	0.788857	0	0
20_14940609_G_A	0.009829	MACROD2	5.976	0.787843	0	0
20_14940632_T_C	0.01814	MACROD2	10.63	0.710971	0	0
20_14940893_T_G	0.01814	MACROD2	1.057	0.671861	0	0
20_14946056_G_A	0.006581	MACROD2	0.593	0.799187	0	0
20_14946722_A_T	0.006581	MACROD2	3.577	0.363886	CTCF_binding_site	0
20_14957555_A_G	0.03083	MACROD2	2.67	0.788305	enhancer	0
20_14960982_C_G	0.03083	MACROD2	14.84	0.665513	open_chromatin_region	0
20_15021292_G_A	0.01577	MACROD2	1.702	0.666554	0	0
20_15031873_G_A	0.03393	MACROD2	0.977	0.772896	0	0
20_15039535_A_T	5.908e-10	MACROD2	1.243	0.442359	enhancer	0
20_15076864_T_C	0.03874	MACROD2	1.067	0.715561	0	0
20_15078818_A_G	0.03407	MACROD2	0.426	0.624632	0	0
20_15080748_G_A	0.04776	MACROD2	0.343	0.40609	0	0
20_15082377_C_T	0.04857	MACROD2	2.018	0.423432	0	0
20_15102012_T_C	0.03622	MACROD2	8.865	0.245616	0	0
20_15135671_C_T	0.01014	MACROD2	7.836	0.307291	0	0
20_15135688_C_T	0.0206	MACROD2	6.688	0.456961	0	0
20_15137573_G_C	0.01911	MACROD2	2.054	0.481784	0	0
20_15167738_C_T	0.02289	MACROD2	0.982	0	0	0
20_15167991_G_A	0.03011	MACROD2	0.655	0	0	0
20_15169083_T_C	0.03348	MACROD2	3.693	0.467939	0	0
20_15170084_A_C	0.003418	MACROD2	6.498	0.595507	0	0
20_15170501_A_G	0.03348	MACROD2	2.246	0.539828	0	0
20_15172886_A_G	0.006525	MACROD2	3.483	0.544743	0	0
20_15173399_T_C	0.003274	MACROD2	2.077	0.749018	0	0
20_15174060_G_A	0.003668	MACROD2	1.614	0.416316	0	0
20_15174518_C_T	0.002658	MACROD2	2.017	0.775133	0	0
20_15174946_T_A	0.01028	MACROD2	6.543	0.842036	0	0
20_15176087_A_G	0.003274	MACROD2	2.291	0.830667	0	0
20_15177268_A_G	0.003274	MACROD2	1.742	0.814422	0	0
20_15186129_C_T	0.01028	MACROD2	0.009	0.665859	0	0
20_15187536_T_C	0.003274	MACROD2	5.914	0	0	0
20_15187851_G_A	0.003274	MACROD2	6.985	0.805035	0	0
20_15188051_G_A	0.003274	MACROD2	1.607	0	0	0
20_15189463_T_C	0.04618	MACROD2	0.034	0.818411	0	0
20_15190312_C_T	0.007685	MACROD2	0.072	0.594715	0	0
20_15191665_A_G	0.003274	MACROD2	0.921	0.588429	enhancer	0
20_15193193_T_C	0.007685	MACROD2	0.248	0.811413	0	0
20_15195758_C_G	0.009918	MACROD2	1.109	0.781513	0	0
20_15195999_A_C	0.003274	MACROD2	3.262	0	0	0
20_15196663_G_A	0.04618	MACROD2	8.149	0	0	0
20_15196934_A_G	0.004556	MACROD2	1.817	0.85122	0	0
20_15198377_G_A	0.003274	MACROD2	0.024	0	0	0
20_15199318_A_C	0.04271	MACROD2	1.198	0	0	0
20_15200287_T_C	0.04618	MACROD2	5.472	0.445389	enhancer	0
20_15200944_T_G	0.0175	MACROD2	0.67	0.838246	0	0
20_15201973_C_T	0.003729	MACROD2	2.415	0.700441	0	0
20_15202697_T_C	0.02464	MACROD2	8.731	0	0	0
20_15203247_G_A	0.03088	MACROD2	6.175	0.543933	0	0
20_15204942_G_A	0.04618	MACROD2	2.176	0.571753	0	0
20_15204958_G_A	0.003274	MACROD2	0.009	0	0	0
20_15205618_G_A	0.005821	MACROD2	3.096	0	0	0
20_15207263_A_C	0.009918	MACROD2	2.168	0.684745	0	0
20_15208952_A_G	0.0002736	MACROD2	2.037	0.528134	0	0
20_15209624_A_G	0.01751	MACROD2	0.028	0.76643	0	0
20_15210157_G_T	0.003274	MACROD2	2.57	0.442092	0	0
20_15210232_T_G	0.003274	MACROD2	1.189	0.399711	0	0
20_15210430_G_A	0.01751	MACROD2	5.799	0.525106	0	0
20_15210519_C_T	0.007356	MACROD2	0.92	0.210222	0	0
20_15210976_C_T	0.003274	MACROD2	0.463	0.569461	0	0
20_15211321_A_T	0.003274	MACROD2	11.26	0	0	0
20_15211447_A_G	0.003274	MACROD2	6.656	0.878725	0	0
20_15212428_G_A	0.01798	MACROD2	2.809	0	0	0
20_15213577_C_G	0.0175	MACROD2	2.339	0.685877	0	0
20_15217244_G_T	0.04068	MACROD2	0.561	0.658899	0	0
20_15217378_A_G	0.04857	MACROD2	3.364	0.628215	0	0
20_15222255_A_G	0.04776	MACROD2	5.955	0	promoter_flanking_region	0
8_105491617_A_G	0.00663	ZFPM2	16.83	0.503829
20_15224283_A_G	0.04857	MACROD2	3.833	0.859061	0	0
20_15224288_G_A	0.00249	MACROD2	0.457	0	0	0
20_15226818_T_C	0.04968	MACROD2	0.548	0.639228	0	0
20_15227182_T_A	0.02441	MACROD2	11.92	0	0	0
20_15227761_C_T	0.01375	MACROD2	0.14	0.51559	0	0
20_15228106_A_G	0.00249	MACROD2	1.45	0.484298	0	0
20_15229226_G_A	0.04968	MACROD2	8.025	0.505246	0	0
20_15229233_A_G	0.04968	MACROD2	8.21	0.733264	0	0
20_15230226_T_C	0.007481	MACROD2	0.359	0.654036	0	0
20_15232647_C_T	0.004124	MACROD2	2.204	0.396882	0	0
20_15233621_G_C	0.02436	MACROD2	0.128	0.370229	0	0
20_15234193_G_A	0.01361	MACROD2	1.324	0.838142	0	0
20_15235269_A_G	0.03365	MACROD2	4.849	0.747604	0	0
20_15235318_G_A	0.002769	MACROD2	4.44	0.482647	0	0
20_15235549_A_G	0.00249	MACROD2	2.316	0	0	0
20_15237947_G_A	0.00249	MACROD2	4.839	0.796511	0	0
20_15240191_G_A	0.02391	MACROD2	0.061	0	0	0
20_15241053_T_C	0.04475	MACROD2	3.838	0	0	0
20_15243856_A_G	0.002769	MACROD2	1.806	0.524177	0	0
20_15247649_G_A	0.0006722	MACROD2	0.497	0	0	0
20_15247898_C_A	0.003888	MACROD2	1.645	0	0	0
20_15248141_G_A	0.0006722	MACROD2	3.947	0.750873	enhancer	0
20_15253583_G_A	0.03489	MACROD2	0.049	0.55934	0	0
20_15254123_C_T	0.046	MACROD2	5.278	0	0	0
20_15254426_G_A	0.03489	MACROD2	6.325	0	0	0
20_15254496_G_A	0.03489	MACROD2	2.116	0.788338	0	0
20_15254601_G_A	0.03489	MACROD2	1.42	0.897003	0	0
20_15254778_A_G	0.03489	MACROD2	3.847	0.478874	0	0
20_15255017_T_A	0.03489	MACROD2	5.938	0	0	0
20_15256730_A_G	0.03489	MACROD2	2.319	0.472195	0	0
20_15256738_C_T	0.03489	MACROD2	5.914	0.858391	0	0
20_15257166_A_G	0.046	MACROD2	3.36	0.647519	0	0
20_15257290_C_T	0.03489	MACROD2	14.2	0.667794	0	0
20_15257428_G_T	0.03489	MACROD2	1.917	0.646757	0	0
20_15257600_A_G	0.03797	MACROD2	0.848	0.786129	0	0
20_15257762_G_A	0.03489	MACROD2	0.997	0	0	0
20_15281905_T_C	0.04306	MACROD2	4.511	0.734757	0	0
20_15283596_T_C	0.04749	MACROD2	0.604	0.644749	0	0
20_15315151_G_A	0.03313	MACROD2	0.586	0.822069	0	0
20_15327984_A_G	0.04359	MACROD2	0.605	0.789499	0	0
20_15365019_C_A	0.03288	MACROD2	10.22	0.471848	0	0
20_15368572_C_G	0.02304	MACROD2	0.711	0.179817	0	0
20_15376061_T_C	0.0408	MACROD2	1.93	0.753369	0	0
20_15378767_G_A	0.04448	MACROD2	5.336	0	0	0
20_15379248_A_C	0.04448	MACROD2	0.682	0.721672	0	0
20_15380418_A_C	0.04448	MACROD2	0.242	0.912064	0	0
20_15382485_T_C	0.03097	MACROD2	0.09	0	0	0
20_15408090_G_A	0.046	MACROD2	0.094	0.271484	0	0
20_15408301_C_T	0.02313	MACROD2	1.257	0.60788	0	0
20_15408572_G_A	0.04987	MACROD2	14.5	0.460768	0	0
20_15409057_A_G	0.03162	MACROD2	14.73	0.806629	0	0
20_15409314_C_A	0.03088	MACROD2	14.04	0.552371	0	0
20_15410192_C_A	0.002533	MACROD2	5.273	0.635866	0	0
20_15410273_C_T	0.03088	MACROD2	1.617	0.575613	0	0
20_15410559_G_A	0.046	MACROD2	3.517	0.726532	0	0
20_15411219_C_G	0.03407	MACROD2	0.36	0	0	0
20_15411406_A_T	0.046	MACROD2	4.47	0	0	0
20_15453259_A_G	0.03923	MACROD2	1.163	0.24536	0	0
20_15454989_G_A	0.0146	MACROD2	0.396	0.872513	0	0
20_15461006_A_T	0.01772	MACROD2	0.748	0.760379	0	0
20_15469815_G_A	0.0138	MACROD2	0.618	0.787058	0	0
20_15479417_C_T	0.046	MACROD2	1.493	0.525227	0	0
20_15484611_C_T	0.046	MACROD2	5.24	0.76536	0	0
20_15484937_G_A	0.01469	MACROD2	0.495	0	0	0
20_15485980_A_G	0.046	MACROD2	1.726	0.538997	enhancer	0
20_15487098_C_T	0.046	MACROD2	0.834	0.725782	0	0
20_15487159_G_T	0.004725	MACROD2	0.832	0.838441	0	0
20_15494584_A_G	0.046	MACROD2	2.486	0.370122	0	0
20_15494705_G_A	0.046	MACROD2	0.125	0	0	0
20_15498157_T_G	0.046	MACROD2	5.362	0.76259	0	0
20_15499447_T_C	0.046	MACROD2	10.22	0.669893	0	0
20_15503169_T_G	0.046	MACROD2	5.775	0.768874	0	0
20_15505101_T_A	0.046	MACROD2	4.814	0.219743	0	0
20_15506130_A_G	0.046	MACROD2	1.855	0.643509	0	0
8_60678877_C_T	0.01498	CHD7	18.59	0.46929	promoter	Promoter/Enhancer
20_15516589_G_A	0.04634	MACROD2	0.016	0	0	0
20_15539646_C_T	0.01248	MACROD2	0.521	0.712893	0	0
20_15543691_G_A	0.01959	MACROD2	0.744	0.726643	0	0
20_15546071_T_C	0.04144	MACROD2	3.458	0.875714	0	0
20_15546939_G_C	0.04144	MACROD2	13.96	0.767917	0	0
8_60694898_A_G	0.02505	CHD7	22.4	0.415603
20_15551616_C_T	0.04144	MACROD2	0.384	0.657263	0	0
20_15555855_G_A	0.01319	MACROD2	0.933	0.686428	open_chromatin_region	0
20_15563407_T_C	0.03083	MACROD2	0.199	0.435001	promoter_flanking_region	0
20_15587598_A_G	0.02872	MACROD2	1.119	0	0	0
20_15597291_G_A	0.0313	MACROD2	1.505	0.847751	0	Enhancer
20_15629560_C_T	0.01122	MACROD2	0.018	0.37356	0	0
20_15637739_C_T	0.01122	MACROD2	0.861	0.615974	enhancer	0
20_15657941_C_T	0.01122	MACROD2	0.247	0.77927	0	0
20_15662066_T_C	0.01122	MACROD2	5.898	0.65599	0	0
20_15681568_T_A	0.01959	MACROD2	4.842	0.711473	0	0
20_15681929_G_A	0.01959	MACROD2	0.278	0.325662	0	0
20_15696426_T_A	0.004946	MACROD2	3.372	0.699151	0	0
20_15697298_T_C	0.04475	MACROD2	5.468	0	0	0
20_15699707_T_G	0.04229	MACROD2	7.972	0	CTCF_binding_site	Enhancer
20_15700795_G_C	0.04619	MACROD2	1.652	0.772298	0	Enhancer
20_15705816_A_C	0.04395	MACROD2	3.002	0.762372	0	0
20_15705876_A_G	0.04395	MACROD2	2.645	0.493605	0	0
20_15715246_A_G	0.04308	MACROD2	0.095	0.484033	0	0
20_15728566_C_G	0.02849	MACROD2	2.685	0.868097	0	0
20_15731759_A_T	0.01104	MACROD2	1.404	0.806881	0	0
20_15734720_A_G	0.03301	MACROD2	0.149	0.467049	0	0
20_15765111_C_G	0.01104	MACROD2	6.988	0.759225	0	0
20_15769322_T_C	0.01104	MACROD2	2.075	0.584389	0	0
20_15775362_C_T	0.03083	MACROD2	1.048	0	0	0
20_15871194_T_A	0.03188	MACROD2	0.304	0.753216	0	0
20_15874927_G_C	0.01959	MACROD2	0.336	0.552575	0	0
20_15938271_C_T	0.04707	MACROD2	0.3	0.531015	0	0
20_15946492_C_T	0.02504	MACROD2	0.684	0	0	0
20_15975476_T_C	0.002007	MACROD2	0.102	0.868363	promoter_flanking_region	0
20_15991178_C_G	0.03201	MACROD2	3.779	0.886525	0	0
20_15993522_A_G	0.04861	MACROD2	2.991	0.487218	0	0
20_15998719_C_T	0.02393	MACROD2	2.117	0.631987	0	0
20_16033862_T_G	0.03489	MACROD2	1.123	0.802485	0	0
20_16043996_A_G	0.04323	MACROD2	1.623	0.566262	0	0
22_19761167_G_A	0.002236	TBX1	14.77	0.38482	promoter	Enhancer
22_19762190_G_A	0.003939	TBX1	4.294	0.699787	promoter	Enhancer
22_19767604_A_G	0.003939	TBX1	0.123	0.481704	0	Enhancer
22_19767646_C_T	0.003939	TBX1	4.712	0	0	Enhancer
22_19769816_T_C	0.03307	TBX1	0.501	0.505428	0	0
22_19769849_G_A	0.04359	TBX1	4.036	0.445411	0	0
22_19770049_G_A	0.04359	TBX1	0.045	0.736551	0	0
22_19770705_A_G	0.04364	TBX1	7.518	0	0	0
22_19770876_T_G	0.04359	TBX1	2.034	0	0	0

## Sheet: group
SNP	P_adj	Group	GENE	CADD	DANN	Ensembl Regulatory Build	GeneHancer
6_15253167_T_G	0.03284	q21.1	JARID2	3.554	0		Enhancer
6_15253585_G_C	0.03725	q21.1	JARID2	2.529	0.426479	promoter	Enhancer
6_15256340_A_C	0.02253	q21.1	JARID2	0.153	0.794969		Enhancer
6_15256837_G_A	0.02253	q21.1	JARID2	8.816	0.820856		Enhancer
6_15257104_T_C	0.0332	q21.1	JARID2	0.009	0.685999		Enhancer
6_15257508_T_C	0.0332	q21.1	JARID2	1.065	0.604529
6_15262780_G_A	0.02253	q21.1	JARID2	0.392	0.407257
6_15261493_T_C	0.02253	q21.1	JARID2	1.031	0
6_15260982_A_T	0.02253	q21.1	JARID2	13.26	0.758512
6_15258068_C_A	0.01021	q21.1	JARID2	0.284	0.491208
6_15274132_T_G	0.03347	q21.1	JARID2	2.055	0.384909
6_15274738_C_T	0.02062	q21.1	JARID2	0.56	0.594917	CTCF_binding_site
6_15275074_A_G	0.03347	q21.1	JARID2	0.827	0.70227	CTCF_binding_site	Enhancer
6_15279148_A_G	0.02006	q21.1	JARID2	2.173	0.882827
6_15279259_G_A	0.02062	q21.1	JARID2	0.094	0.77347		Enhancer
6_15281337_G_A	0.02253	q21.1	JARID2	9.929	0		Enhancer
6_15281189_T_C	0.02062	q21.1	JARID2	2.114	0.593082		Enhancer
6_15267820_C_T	0.00534	q21.1	JARID2	4.549	0	promoter	Enhancer
6_15268029_G_A	0.02006	q21.1	JARID2	0.191	0.730544	promoter	Enhancer
6_15264642_A_T	0.02844	q21.1	JARID2	0.178	0.719846	promoter	Enhancer
6_15273021_A_G	0.03725	q21.1	JARID2	3.214	0
6_15270936_C_G	0.02062	q21.1	JARID2	1.001	0.569228
6_15271465_A_G	0.02453	q21.1	JARID2	1.328	0.789932
6_15339441_T_C	0.04012	q25.0	JARID2	7.617	0.731256
6_15336683_A_G	0.04012	q25.0	JARID2	4.134	0.685956
6_15348378_C_T	0.04012	q25.0	JARID2	2.958	0.70837
6_15350131_T_G	0.03875	q25.0	JARID2	4.884	0.223907
6_15345982_C_T	0.03875	q25.0	JARID2	2.037	0.394072
6_15377228_T_A	0.001602	q25.0	JARID2	1.619	0.460844
6_15376763_A_G	0.02614	q25.0	JARID2	7.139	0.554139
6_15375333_G_A	0.001244	q25.0	JARID2	3.042	0		Enhancer
6_15374731_T_C	0.001244	q25.0	JARID2	0.927	0.6669		Enhancer
6_15374313_C_T	0.001602	q25.0	JARID2	6.492	0		Enhancer
6_15373421_T_A	0.004664	q25.0	JARID2	0.637	0
6_15373175_A_G	0.004664	q25.0	JARID2	2.797	0.461485
6_15372899_G_C	0.001411	q25.0	JARID2	2.421	0.337312		Enhancer
6_15372720_T_A	0.003321	q25.0	JARID2	0.284	0	CTCF_binding_site
6_15370082_G_A	0.005574	q25.0	JARID2	6.75	0
6_15371012_C_T	0.009785	q25.0	JARID2	0.072	0.782931		Enhancer
6_15371736_G_A	0.03108	q25.0	JARID2	1.7	0.380156		Enhancer
6_15371863_C_T	0.001244	q25.0	JARID2	1.138	0.526097		Enhancer
6_15377992_G_C	0.006331	q25.0	JARID2	0.581	0.700849
6_15385445_A_G	0.003321	q25.0	JARID2	2.527	0.671305
6_15387027_G_A	0.002459	q25.0	JARID2	4.573	0.46769		Enhancer
6_15387053_G_A	0.001244	q25.0	JARID2	1.65	0.774584		Enhancer
6_15387164_G_A	0.001602	q25.0	JARID2	1.349	0.396242		Enhancer
6_15385223_A_C	0.001684	q25.0	JARID2	0.278	0.588901
6_15388046_G_A	0.001602	q25.0	JARID2	1.322	0.503959
6_15389503_C_A	0.01773	q25.0	JARID2	0.48	0		Enhancer
6_15390675_C_G	0.007019	q25.0	JARID2	0.068	0.812747	CTCF_binding_site	Enhancer
6_15390773_G_C	0.00358	q25.0	JARID2	1.477	0.727966	CTCF_binding_site	Enhancer
6_15385050_G_T	0.005126	q25.0	JARID2	0.782	0
6_15378497_A_G	0.001602	q25.0	JARID2	2.213	0.682838		Enhancer
6_15382164_G_T	0.001779	q25.0	JARID2	0.901	0.56195
6_15382287_G_A	0.004633	q25.0	JARID2	0.601	0.852867
6_15381092_A_G	0.004633	q25.0	JARID2	2.52	0.669218
6_15311870_G_A	0.04853	q25.0	JARID2	4.204	0.773414
6_15319074_T_G	0.02912	q25.0	JARID2	10.71	0.602174		Enhancer
6_15354382_A_T	0.03094	q21.2	JARID2	5.438	0.575265
6_15354781_C_A	0.03094	q21.2	JARID2	0.072	0.385626
6_15355022_A_G	0.01685	q21.2	JARID2	4.684	0.681014
6_15356410_C_G	0.01685	q21.2	JARID2	0.742	0.299158
6_15358226_G_T	0.03094	q21.2	JARID2	0.151	0.843493
6_15358555_T_C	0.03094	q21.2	JARID2	0.008	0.640924
6_15348989_A_G	0.03094	q21.2	JARID2	0.435	0.708661		Enhancer
6_15349684_C_G	0.03094	q21.2	JARID2	0.018	0.862893
6_15350224_G_A	0.04971	q21.2	JARID2	1.503	0.810546
6_15351477_C_G	0.03094	q21.2	JARID2	0.034	0.365931
6_15352165_G_A	0.01685	q21.2	JARID2	1.081	0.667068
6_15390977_G_A	0.003952	q25.0	JARID2	2.488	0	CTCF_binding_site	Enhancer
6_15371462_A_C	0.04766	q21.0	JARID2	4.316	0.666225
6_15393328_T_C	0.007019	q25.0	JARID2	1.833	0.735483
6_15283220_T_C	0.01593	q23.4	JARID2	0.802	0.277998
6_15283225_A_G	0.01593	q23.4	JARID2	1.122	0.28602
6_15248337_T_G	0.007283	q21.2	JARID2	8.526	0.709937	promoter	Promoter/Enhancer
6_15250950_A_G	0.02011	q21.2	JARID2	6.911	0.736248	promoter
6_15252527_A_G	0.005053	q21.2	JARID2	6.306	0		Enhancer
6_15253167_T_G	0.02011	q21.2	JARID2	3.554	0		Enhancer
6_15253585_G_C	0.009633	q21.2	JARID2	2.529	0.426479	promoter	Enhancer
6_15254574_T_C	0.03919	q21.2	JARID2	7.38	0.77566	CTCF_binding_site	Enhancer
6_15516054_G_A	0.02624	q25.0	JARID2	1.136	0	CTCF_binding_site	Enhancer
6_15514268_A_G	0.03786	q25.0	JARID2	0.656	0
6_15513513_G_T	0.0332	q25.0	JARID2	0.124	0.998303	CTCF_binding_site
6_15508084_C_T	0.03121	q25.0	JARID2	1.215	0	promoter_flanking_region
6_15340240_G_C	0.03094	q21.2	JARID2	0.528	0		Enhancer
6_15341447_C_G	0.03094	q21.2	JARID2	1.625	0.508234		Enhancer
6_15519654_C_T	0.02849	q25.0	JARID2	4.113	0.339842		Enhancer
6_15500456_A_G	0.01759	q25.0	JARID2	1.997	0.533216
6_15499188_C_T	0.0205	q25.0	JARID2	0.4	0.530203	enhancer	Enhancer
6_15497418_T_C	0.01929	q25.0	JARID2	6.917	0.549767
6_15497191_A_G	0.01388	q25.0	JARID2	1.044	0
6_15496431_C_T	0.03371	q25.0	JARID2	7.308	0.95257
6_15495457_C_T	0.04445	q25.0	JARID2	1.763	0.727949	promoter_flanking_region	Enhancer
6_15494921_G_C	0.0205	q25.0	JARID2	3.247	0	promoter_flanking_region	Enhancer
6_15494816_C_G	0.04445	q25.0	JARID2	0.129	0.833625	promoter_flanking_region
6_15494660_G_A	0.04445	q25.0	JARID2	1.078	0.904281	CTCF_binding_site
6_15494328_A_G	0.03016	q25.0	JARID2	0.305	0.460428	CTCF_binding_site
6_15500541_C_T	0.0205	q25.0	JARID2	0.182	0
6_15500768_G_A	0.0205	q25.0	JARID2	0.376	0.502311
6_15503473_A_G	0.0205	q25.0	JARID2	5.887	0.586558
6_15503465_G_C	0.04818	q25.0	JARID2	0.57	0.688891
6_15503135_C_T	0.03371	q25.0	JARID2	0.244	0
6_15502989_G_A	0.0205	q25.0	JARID2	0.158	0.601842
6_15502840_A_T	0.0205	q25.0	JARID2	4.159	0.613653
6_15502437_G_A	0.0205	q25.0	JARID2	2.029	0.683335		Enhancer
6_15502042_A_T	0.0205	q25.0	JARID2	2.216	0
6_15502038_A_G	0.0205	q25.0	JARID2	1.479	0
6_15313122_G_A	0.03094	q21.2	JARID2	4.047	0.226699		Enhancer
6_15313582_C_T	0.03094	q21.2	JARID2	0.343	0.704711		Enhancer
6_15315821_G_T	0.03094	q21.2	JARID2	3.178	0
6_15316672_T_C	0.03094	q21.2	JARID2	3.653	0.655979
6_15316918_C_T	0.03094	q21.2	JARID2	8.319	0.674296		Enhancer
6_15317061_G_A	0.03094	q21.2	JARID2	9.351	0
6_15319798_C_G	0.04697	q21.2	JARID2	5.21	0.533393		Enhancer
6_15320565_G_C	0.03094	q21.2	JARID2	3.588	0.352308		Enhancer
6_15320846_C_G	0.04697	q21.2	JARID2	0.613	0.75276
6_15320848_C_G	0.04697	q21.2	JARID2	0.151	0.740467
6_15320850_C_G	0.04697	q21.2	JARID2	0.025	0.749433
6_15312132_T_A	0.03094	q21.2	JARID2	0.779	0.865795		Enhancer
6_15303444_T_C	0.03975	q21.2	JARID2	2.593	0.322592		Enhancer
6_15307653_C_T	0.03975	q21.2	JARID2	4.108	0.430996
6_15309685_A_G	0.03094	q21.2	JARID2	0.124	0.510965
6_15310166_G_T	0.03094	q21.2	JARID2	13.34	0.416944
6_15311492_C_T	0.03094	q21.2	JARID2	4.297	0
6_15333861_T_C	0.04971	q21.2	JARID2	0.751	0.756475
6_15333952_C_T	0.03094	q21.2	JARID2	0.048	0.451368
6_15328130_G_A	0.03094	q21.2	JARID2	2.222	0.626283
6_15327842_G_A	0.04971	q21.2	JARID2	1.507	0
6_15322350_C_T	0.03094	q21.2	JARID2	0.02	0.768991		Enhancer
6_15324102_C_T	0.03094	q21.2	JARID2	0.27	0.942042
6_15324105_G_A	0.03094	q21.2	JARID2	1.333	0
6_15324642_G_A	0.04971	q21.2	JARID2	0.935	0.408598		Enhancer
6_15494058_A_G	0.03731	q25.0	JARID2	3.257	0.35549	promoter_flanking_region
6_15438337_C_A	0.004756	q25.0	JARID2	1.049	0.167584
6_15438018_T_G	0.03658	q25.0	JARID2	5.425	0.629287
6_15437384_C_T	0.03658	q25.0	JARID2	0.071	0.798261		Enhancer
6_15437159_A_G	0.03658	q25.0	JARID2	2.517	0		Enhancer
6_15435910_A_G	0.01388	q25.0	JARID2	3.456	0		Enhancer
6_15434181_A_G	0.01929	q25.0	JARID2	0.444	0		Enhancer
6_15434114_T_A	0.01388	q25.0	JARID2	5.615	0		Enhancer
6_15429500_C_T	0.00358	q25.0	JARID2	1.969	0		Enhancer
6_15453352_T_C	0.01498	q25.0	JARID2	1.054	0		Enhancer
6_15449267_C_T	0.01219	q25.0	JARID2	0.611	0		Enhancer
6_15449210_A_G	0.0232	q25.0	JARID2	0.312	0.341834		Enhancer
6_15446216_T_C	0.02178	q25.0	JARID2	0.047	0.50163
6_15445806_G_A	0.02624	q25.0	JARID2	0.58	0
6_15445568_C_A	0.01311	q25.0	JARID2	0.357	0.364769	CTCF_binding_site	Enhancer
6_15443230_G_A	0.01929	q25.0	JARID2	0.475	0.764847	CTCF_binding_site	Enhancer
6_15441342_T_G	0.00753	q25.0	JARID2	1.598	0.3604	CTCF_binding_site	Enhancer
6_15454800_G_A	0.02624	q25.0	JARID2	0.498	0.527449
6_15425266_A_G	0.01388	q25.0	JARID2	0.108	0.525845
6_15404102_A_G	0.0232	q25.0	JARID2	7.365	0.491749		Enhancer
6_15404019_G_C	0.0008555	q25.0	JARID2	3.713	0.53966		Enhancer
6_15403387_G_T	0.00544	q25.0	JARID2	8.286	0.618357		Enhancer
6_15403386_G_A	0.00544	q25.0	JARID2	14.06	0.644594		Enhancer
6_15402428_T_G	0.009296	q25.0	JARID2	5.058	0.629279		Enhancer
6_15399883_A_G	0.01674	q25.0	JARID2	1.504	0	promoter	Enhancer
6_15398648_C_T	0.01498	q25.0	JARID2	4.025	0	promoter	Enhancer
6_15398618_C_T	0.01498	q25.0	JARID2	6.173	0.682691	promoter	Enhancer
6_15397404_A_G	0.01498	q25.0	JARID2	0.022	0
6_15395750_T_C	0.007019	q25.0	JARID2	0.663	0	CTCF_binding_site
6_15395467_G_A	0.003952	q25.0	JARID2	0.531	0.713466
6_15395413_G_T	0.003952	q25.0	JARID2	0.307	0.457837
6_15394477_G_A	0.003952	q25.0	JARID2	2.424	0.345848
6_15424999_G_A	0.009385	q25.0	JARID2	1.534	0
6_15416337_G_C	0.001779	q25.0	JARID2	1.301	0
6_15415675_T_C	0.009615	q25.0	JARID2	4.779	0
6_15412549_C_T	0.02284	q25.0	JARID2	0.558	0.242411
6_15411834_C_A	0.01498	q25.0	JARID2	1.482	0.712142
6_15408297_T_C	0.008291	q25.0	JARID2	4.619	0.817322
6_15456939_G_A	0.0232	q25.0	JARID2	2.769	0
6_15482400_G_T	0.03731	q25.0	JARID2	9.806	0.646823
6_15477379_C_A	0.04445	q25.0	JARID2	0.402	0		Enhancer
6_15483104_T_G	0.03731	q25.0	JARID2	2.289	0.606976
6_15492976_A_G	0.03731	q25.0	JARID2	1.384	0
6_15492799_T_A	0.03731	q25.0	JARID2	1.295	0.570933
6_15492104_A_G	0.03016	q25.0	JARID2	0.383	0.581762	CTCF_binding_site	Enhancer
6_15491159_A_T	0.03731	q25.0	JARID2	3.822	0	CTCF_binding_site	Enhancer
6_15490320_A_G	0.03731	q25.0	JARID2	1.447	0.540559
6_15490128_A_G	0.02624	q25.0	JARID2	10.09	0.596927
6_15489786_C_T	0.03731	q25.0	JARID2	1.132	0.63338
6_15489347_C_T	0.0205	q25.0	JARID2	1.797	0.800527
6_15487893_C_G	0.04445	q25.0	JARID2	0.041	0.361266
6_15487551_C_G	0.0205	q25.0	JARID2	1.816	0.77849
6_15485147_T_G	0.01759	q25.0	JARID2	0.354	0		Enhancer
6_15484502_G_A	0.0232	q25.0	JARID2	0.396	0.63485		Enhancer
6_15483798_T_C	0.02624	q25.0	JARID2	2.755	0.653946		Enhancer
6_15483663_C_T	0.0232	q25.0	JARID2	0.196	0.418198		Enhancer
6_15465534_T_C	0.005999	q25.0	JARID2	4.923	0.517102
6_15463164_T_C	0.01219	q25.0	JARID2	0.128	0.832827
6_15461478_G_C	0.01388	q25.0	JARID2	2.5	0
6_15460607_C_T	0.005999	q25.0	JARID2	2.593	0.677392		Enhancer
6_15460569_G_A	0.005999	q25.0	JARID2	0.086	0.741378		Enhancer
6_15459997_T_C	0.01219	q25.0	JARID2	0.222	0.888589		Enhancer
6_15459703_C_T	0.01388	q25.0	JARID2	0.064	0
6_15457981_C_T	0.04204	q25.0	JARID2	0.078	0
6_15465916_G_T	0.01498	q25.0	JARID2	2.191	0.846114
6_15474078_C_A	0.0232	q25.0	JARID2	0.216	0.853598		Enhancer
6_15493844_C_T	0.04445	q25.0	JARID2	0.526	0.535974	promoter_flanking_region
6_15469394_T_C	0.02932	q25.0	JARID2	1.02	0.803375
6_15271465_A_G	0.004426	q21.2	JARID2	1.328	0.789932
6_15268029_G_A	0.00748	q21.2	JARID2	0.191	0.730544	promoter	Enhancer
6_15267820_C_T	0.04872	q21.2	JARID2	4.549	0	promoter	Enhancer
6_15273021_A_G	0.009633	q21.2	JARID2	3.214	0
6_15256837_G_A	0.01062	q21.2	JARID2	8.816	0.820856		Enhancer
6_15256340_A_C	0.01062	q21.2	JARID2	0.153	0.794969		Enhancer
6_15250950_A_G	0.03284	q21.1	JARID2	6.911	0.736248	promoter
6_15264642_A_T	0.04157	q21.2	JARID2	0.178	0.719846	promoter	Enhancer
6_15262780_G_A	0.01062	q21.2	JARID2	0.392	0.407257
6_15261493_T_C	0.01062	q21.2	JARID2	1.031	0
6_15260982_A_T	0.01062	q21.2	JARID2	13.26	0.758512
6_15279148_A_G	0.00748	q21.2	JARID2	2.173	0.882827
6_15283161_T_G	0.04971	q21.2	JARID2	1.447	0.537869
6_15252527_A_G	0.03385	q21.1	JARID2	6.306	0		Enhancer
6_15509561_G_T	0.04697	q21.2	JARID2	0.397	0.780919	promoter_flanking_region	Enhancer
10_86763136_C_T	0.01593	q25.0	BMPR1A	2.55	0.683976
10_86762959_T_C	0.01593	q25.0	BMPR1A	3.628	0.754009
10_86762935_C_T	0.01593	q25.0	BMPR1A	0.735	0.628144
10_86762651_G_A	0.01593	q25.0	BMPR1A	0.432	0.707858
10_86762596_T_C	0.01603	q25.0	BMPR1A	1.873	0.694268
10_86762556_T_C	0.01593	q25.0	BMPR1A	5.598	0.672739
10_86762214_T_A	0.01593	q25.0	BMPR1A	5.541	0
10_86760652_A_G	0.004872	q25.0	BMPR1A	9.96	0.516206
10_86759957_C_T	0.009385	q25.0	BMPR1A	3.776	0.713717	promoter
10_86759199_G_A	0.01929	q25.0	BMPR1A	5.535	0.685497	promoter	Promoter/Enhancer
10_86756838_T_C	0.03121	q25.0	BMPR1A	12.34	0.47322	promoter	Promoter/Enhancer
10_86896849_C_T	0.04766	q21.0	BMPR1A	0.123	0.55867
10_86903886_A_G	0.02274	q25.0	BMPR1A	3.894	0.725753
10_86913248_G_A	0.02274	q25.0	BMPR1A	0.134	0
10_86902130_A_G	0.02274	q25.0	BMPR1A	2.381	0.372276
10_86915522_T_C	0.04331	q25.0	BMPR1A	0.578	0.929383
10_86898321_A_G	0.02274	q25.0	BMPR1A	1.855	0	promoter_flanking_region
10_86899290_C_T	0.02274	q25.0	BMPR1A	1.368	0	promoter_flanking_region	Enhancer
10_86900442_G_A	0.01855	q25.0	BMPR1A	0.295	0.494948
10_86901442_C_G	0.04484	q25.0	BMPR1A	1.805	0.270988
10_86766506_G_A	0.005459	q25.0	BMPR1A	4.074	0.265608	promoter_flanking_region
10_86765388_A_G	0.01593	q25.0	BMPR1A	4.234	0
10_86765212_G_A	0.01593	q25.0	BMPR1A	1.162	0.721907
10_86764691_G_C	0.005459	q25.0	BMPR1A	2.073	0.478667
10_86764452_T_G	0.005459	q25.0	BMPR1A	0.046	0.535994
10_86764043_A_G	0.01593	q25.0	BMPR1A	0.773	0.655703
10_86763982_A_G	0.005459	q25.0	BMPR1A	2.268	0.576466
10_86763876_T_C	0.005459	q25.0	BMPR1A	1.413	0.667808
10_86763380_C_T	0.01593	q25.0	BMPR1A	6.613	0.334124
10_86763204_G_A	0.005459	q25.0	BMPR1A	1.799	0.74595
10_86763185_C_T	0.01593	q25.0	BMPR1A	1.037	0.470615
10_86764416_G_A	0.01593	q25.0	BMPR1A	4.98	0.3782
10_86918667_A_G	0.04484	q25.0	BMPR1A	0.524	0.775355		Enhancer
10_86923365_T_C	0.04331	q25.0	BMPR1A	1.822	0.722332		Enhancer
10_86770724_C_A	0.005459	q25.0	BMPR1A	9.162	0
10_86923242_T_A	0.02274	q25.0	BMPR1A	11.96	0.514325		Enhancer
10_86893165_T_C	0.02274	q25.0	BMPR1A	6.72	0.748364
10_86814967_G_A	0.04314	q25.0	BMPR1A	2.117	0.40521	promoter_flanking_region
10_86815741_A_G	0.04484	q25.0	BMPR1A	1.043	0.834419	promoter_flanking_region
10_86817337_C_T	0.04314	q25.0	BMPR1A	3.855	0.786008	promoter_flanking_region
10_86819603_C_T	0.04314	q25.0	BMPR1A	8.453	0.861062	promoter_flanking_region
10_86807162_A_G	0.04314	q25.0	BMPR1A	5.642	0
10_86807279_A_G	0.04314	q25.0	BMPR1A	11.84	0
10_86807594_T_G	0.04484	q25.0	BMPR1A	4.528	0	promoter_flanking_region
10_86807647_A_T	0.04484	q25.0	BMPR1A	1.715	0.791655	promoter_flanking_region
10_86811497_T_A	0.04314	q25.0	BMPR1A	4.292	0
10_86811582_T_C	0.04484	q25.0	BMPR1A	0.752	0.673205
10_86812562_T_A	0.04484	q25.0	BMPR1A	3.238	0.718678	promoter_flanking_region
10_86807071_G_C	0.0261	q25.0	BMPR1A	0.646	0.841294
10_86864519_C_T	0.04766	q21.0	BMPR1A	0.944	0.68074		Enhancer
10_86780857_A_G	0.03121	q25.0	BMPR1A	8.006	0
10_86780866_T_G	0.03121	q25.0	BMPR1A	4.452	0
10_86780992_C_T	0.01593	q25.0	BMPR1A	2.043	0.76282
10_86783400_A_G	0.03121	q25.0	BMPR1A	11.5	0.666769	enhancer
10_86785390_G_A	0.01603	q25.0	BMPR1A	1.013	0	promoter_flanking_region
10_86786207_G_A	0.03121	q25.0	BMPR1A	3.993	0.436774	promoter_flanking_region	Enhancer
10_86786371_A_G	0.01603	q25.0	BMPR1A	0.475	0.575968	promoter_flanking_region	Enhancer
10_86786411_C_T	0.03121	q25.0	BMPR1A	0.275	0.515556	promoter_flanking_region	Enhancer
10_86787149_C_G	0.01603	q25.0	BMPR1A	1.198	0.558713	promoter_flanking_region
10_86787155_A_G	0.03121	q25.0	BMPR1A	0.958	0.481721	promoter_flanking_region
10_86787249_A_G	0.03121	q25.0	BMPR1A	5.903	0.53444	promoter_flanking_region
10_86788684_T_C	0.03121	q25.0	BMPR1A	3.743	0.741392
10_86779973_C_A	0.03121	q25.0	BMPR1A	1.189	0	promoter_flanking_region
10_86779904_T_C	0.01603	q25.0	BMPR1A	2.841	0.380441	promoter_flanking_region
10_86772753_T_C	0.01593	q25.0	BMPR1A	3.816	0.752787
10_86773850_C_A	0.005459	q25.0	BMPR1A	0.224	0.501159
10_86775762_C_T	0.01593	q25.0	BMPR1A	0.79	0		Enhancer
10_86789353_G_C	0.03121	q25.0	BMPR1A	0.239	0
10_86778588_C_A	0.03121	q25.0	BMPR1A	2.169	0.772896
10_86779136_C_A	0.03121	q25.0	BMPR1A	1.25	0.719773
10_86779154_C_A	0.03121	q25.0	BMPR1A	0.533	0.463636
10_86789356_A_G	0.03121	q25.0	BMPR1A	5.117	0
10_86790149_G_A	0.01593	q25.0	BMPR1A	2.344	0
10_86797735_C_T	0.04314	q25.0	BMPR1A	0.495	0.648598
10_86798466_G_A	0.0261	q25.0	BMPR1A	0.608	0.631321		Enhancer
10_86799521_T_C	0.04314	q25.0	BMPR1A	0.588	0.344625		Enhancer
10_86801203_T_C	0.04314	q25.0	BMPR1A	1.517	0.585927
10_86801567_T_C	0.04484	q25.0	BMPR1A	3.51	0.807164
10_86803808_G_T	0.01929	q25.0	BMPR1A	0.823	0.834611	promoter_flanking_region
10_86790231_A_G	0.04957	q25.0	BMPR1A	1.385	0.406058
10_86790234_T_A	0.0261	q25.0	BMPR1A	3.882	0
10_86790342_A_C	0.01593	q25.0	BMPR1A	1.795	0.736287
10_86790990_T_A	0.006331	q25.0	BMPR1A	6.088	0
10_86792953_T_C	0.007901	q25.0	BMPR1A	0.353	0	promoter_flanking_region
10_86792966_C_G	0.007901	q25.0	BMPR1A	0.71	0.38905	promoter_flanking_region
10_86794457_A_G	0.0071	q25.0	BMPR1A	0.016	0.389819
10_86795430_C_T	0.009225	q25.0	BMPR1A	3.784	0		Enhancer
10_86865742_C_T	0.02274	q25.0	BMPR1A	5.545	0.854248		Enhancer
10_86868609_A_G	0.04823	q25.0	BMPR1A	15.42	0.432003		Enhancer
10_86871871_T_A	0.04331	q25.0	BMPR1A	0.86	0		Enhancer
10_86862683_C_T	0.02274	q25.0	BMPR1A	5.666	0.536314		Enhancer
10_86862596_A_G	0.02274	q25.0	BMPR1A	5.789	0.747719		Enhancer
10_86862142_T_C	0.02274	q25.0	BMPR1A	0.953	0.695201		Enhancer
10_86857014_G_A	0.02274	q25.0	BMPR1A	2.197	0.59381	promoter_flanking_region	Enhancer
10_86857635_T_C	0.02274	q25.0	BMPR1A	0.712	0	promoter_flanking_region	Enhancer
10_86857995_T_C	0.04331	q25.0	BMPR1A	1.147	0.657525	promoter_flanking_region	Enhancer
10_86858290_G_A	0.02253	q25.0	BMPR1A	0.291	0	promoter_flanking_region
10_86860728_C_T	0.02274	q25.0	BMPR1A	4.326	0
10_86861002_C_G	0.02274	q25.0	BMPR1A	1.712	0.719478	promoter_flanking_region
10_86861092_T_C	0.04331	q25.0	BMPR1A	1.24	0	promoter_flanking_region
10_86861274_T_G	0.02274	q25.0	BMPR1A	2.946	0.601565
10_86884661_C_T	0.02274	q25.0	BMPR1A	0.739	0
10_86886061_T_C	0.02274	q25.0	BMPR1A	10.52	0.450978
10_86888790_G_A	0.02274	q25.0	BMPR1A	0.787	0	promoter_flanking_region	Enhancer
10_86888913_C_T	0.02274	q25.0	BMPR1A	0.919	0.385038	promoter_flanking_region	Enhancer
10_86888915_G_A	0.01855	q25.0	BMPR1A	0.129	0	promoter_flanking_region	Enhancer
10_86884474_T_C	0.04331	q25.0	BMPR1A	1.091	0.506603
10_86890850_T_C	0.02274	q25.0	BMPR1A	4.638	0.371836
10_86890915_T_C	0.02274	q25.0	BMPR1A	6.498	0.360213
10_86891510_A_G	0.02274	q25.0	BMPR1A	0.946	0.82546
10_86876022_C_A	0.04331	q25.0	BMPR1A	11.73	0.415668
10_86883545_G_A	0.04155	q25.0	BMPR1A	1.833	0.672007
10_86880153_A_C	0.04484	q25.0	BMPR1A	1.274	0.532796
10_86880459_C_T	0.02274	q25.0	BMPR1A	0.345	0.580959
10_86881595_T_C	0.02253	q25.0	BMPR1A	5.385	0.598279
10_86881744_A_T	0.02253	q25.0	BMPR1A	0.679	0.376454
10_86881813_T_G	0.02274	q25.0	BMPR1A	14.95	0.398597
10_86828123_C_G	0.04484	q25.0	BMPR1A	0.639	0.559618	promoter_flanking_region
10_86828982_T_A	0.03731	q25.0	BMPR1A	3.763	0.569422	promoter_flanking_region
10_86833189_C_A	0.03731	q25.0	BMPR1A	1.02	0.756866	promoter_flanking_region
10_86834699_T_G	0.03731	q25.0	BMPR1A	1.668	0	promoter_flanking_region
10_86820686_C_G	0.04314	q25.0	BMPR1A	1.801	0.408451	promoter_flanking_region
10_86851365_T_C	0.04484	q25.0	BMPR1A	0.345	0.8077	promoter_flanking_region	Enhancer
10_86846585_T_C	0.04484	q25.0	BMPR1A	2.343	0.772245	promoter_flanking_region
10_86835705_T_C	0.04314	q25.0	BMPR1A	0.123	0.340869	promoter_flanking_region
10_86837247_C_G	0.03121	q25.0	BMPR1A	0.09	0	promoter_flanking_region
10_86771543_C_A	0.005459	q25.0	BMPR1A	0.711	0.848236
1_120067235_G_A	0.009509	q25.0	NOTCH2	2.615	0	promoter
4_4862034_G_T	0.02704	q25.0	MSX1	0.007	0.96844
4_4860600_A_T	0.02704	q25.0	MSX1	7.841	0.794562	promoter	Promoter/Enhancer
4_4860958_G_C	0.02704	q25.0	MSX1	13.83	0	promoter	Promoter/Enhancer
4_4863419_A_G	0.03787	q25.0	MSX1	2.389	0.699265
6_12294025_A_G	0.04992	q25.0	EDN1	3.756	0	promoter_flanking_region	Promoter/Enhancer
5_154477414_C_G	0.04149	q25.0	HAND1	1.972	0	promoter	Promoter/Enhancer
3_38491473_C_A	0.02724	q21.1	ACVR2B	14.96	0.842954
3_38454574_C_T	0.03336	q21.1	ACVR2B	8.44	0.668319	promoter	Promoter/Enhancer
3_38454702_G_C	0.03336	q21.1	ACVR2B	8.651	0	promoter	Promoter/Enhancer
3_38483833_G_C	0.04971	q21.2	ACVR2B	0.009	0
3_38485724_T_C	0.01539	q25.0	ACVR2B	12.73	0.897687
3_38492805_T_C	0.006628	q21.0	ACVR2B	3.265	0.842765	enhancer
3_38454574_C_T	0.01029	q25.0	ACVR2B	8.44	0.668319	promoter	Promoter/Enhancer
3_38454702_G_C	0.01029	q25.0	ACVR2B	8.651	0	promoter	Promoter/Enhancer
3_38456168_A_G	0.008651	q25.0	ACVR2B	8.418	0.69335	promoter	Promoter/Enhancer
3_38456757_T_C	0.03658	q25.0	ACVR2B	1.383	0.590675	promoter	Promoter/Enhancer
3_38492651_T_A	0.03416	q25.0	ACVR2B	0.308	0
3_38491020_G_A	0.01539	q25.0	ACVR2B	2.996	0
3_38488334_C_T	0.01558	q25.0	ACVR2B	15.43	0.720006
3_38488327_C_T	0.01539	q25.0	ACVR2B	13.1	0.714322
3_38487046_G_T	0.01539	q25.0	ACVR2B	0.107	0
3_38458698_C_T	0.01539	q25.0	ACVR2B	1.866	0.956385		Enhancer
3_38474878_C_A	0.03658	q25.0	ACVR2B	0.647	0	promoter_flanking_region
3_38476501_T_G	0.008651	q25.0	ACVR2B	8.651	0
3_38479665_T_C	0.01558	q25.0	ACVR2B	11.96	0.405079	CTCF_binding_site
3_38482004_G_T	0.01539	q25.0	ACVR2B	0.108	0.126728	CTCF_binding_site
3_38482820_A_G	0.01539	q25.0	ACVR2B	3.134	0
3_38482837_G_C	0.01539	q25.0	ACVR2B	0.075	0.623356
3_38483251_C_T	0.01539	q25.0	ACVR2B	8.397	0.508936
3_38484076_T_C	0.01539	q25.0	ACVR2B	1.367	0.672373	promoter_flanking_region
3_38484373_A_C	0.01539	q25.0	ACVR2B	7.653	0	promoter_flanking_region
3_38472558_C_T	0.008651	q25.0	ACVR2B	0.302	0.364614	promoter_flanking_region
3_38464362_C_T	0.01539	q25.0	ACVR2B	0.052	0.281101
3_38466079_T_G	0.04445	q25.0	ACVR2B	1.623	0.118965
3_38468897_A_G	0.04445	q25.0	ACVR2B	0.058	0.755901	enhancer
3_38471016_G_A	0.01539	q25.0	ACVR2B	0.401	0.227217
3_38471288_G_A	0.03658	q25.0	ACVR2B	1.464	0
3_38471874_A_G	0.01539	q25.0	ACVR2B	0.467	0.375462	promoter_flanking_region
3_38472836_G_A	0.03787	q25.0	ACVR2B	0.1	0.469727	promoter_flanking_region
3_38457196_C_T	0.01593	q23.4	ACVR2B	1.031	0.489051
7_35233679_T_C	0.005162	q25.0	TBX20	4.16	0		Enhancer
7_35233311_C_T	0.005162	q25.0	TBX20	0.074	0	open_chromatin_region	Enhancer
7_35228230_C_T	0.001258	q25.0	TBX20	2.924	0.688816
7_35211484_G_T	0.04957	q25.0	TBX20	1.724	0
7_35207797_C_T	0.001258	q25.0	TBX20	2.505	0
7_35212455_A_C	0.004225	q25.0	TBX20	0.298	0.880038
7_35226212_G_A	0.004225	q25.0	TBX20	7.186	0
7_35225353_C_G	0.004225	q25.0	TBX20	0.371	0.357038
7_35225296_C_A	0.001258	q25.0	TBX20	1.555	0.874182
7_35224597_G_A	0.01825	q25.0	TBX20	4.094	0.713741
7_35223200_G_A	0.001258	q25.0	TBX20	0.078	0		Enhancer
7_35221047_T_A	0.001258	q25.0	TBX20	2.52	0.847339
7_35215781_C_T	0.004225	q25.0	TBX20	0.191	0.762545
7_35217909_G_A	0.04331	q25.0	TBX20	0.903	0.251871
7_35218417_C_T	0.001258	q25.0	TBX20	3.046	0.569135
7_35218494_C_T	0.004225	q25.0	TBX20	1.274	0.553668
7_35218665_T_C	0.004225	q25.0	TBX20	0.363	0.792115
7_35218214_C_T	0.007358	q23.4	TBX20	0.003	0.634372
7_35236309_T_C	0.04935	q21.0	TBX20	8.763	0.591592		Enhancer
7_35203642_G_A	0.0003182	q25.0	TBX20	1.471	0.615834
7_35224590_T_C	0.01818	q21.0	TBX20	6.092	0.589741
7_35224597_G_A	0.04935	q21.0	TBX20	4.094	0.713741
7_35247689_G_A	0.005162	q25.0	TBX20	5.01	0.299718
7_35253582_A_G	0.0007582	q25.0	TBX20	15.6	0.778253	promoter	Promoter/Enhancer
8_11753344_T_C	0.03864	q25.0	GATA4	2.843	0.218433		Enhancer
8_11747401_A_G	0.04314	q25.0	GATA4	8.696	0.502735		Enhancer
8_11757489_G_C	0.01058	q25.0	GATA4	1.325	0		Enhancer
8_11757066_A_G	0.04204	q25.0	GATA4	4.064	0.370555	TF_binding_site	Enhancer
8_11749887_G_A	0.03529	q21.1	GATA4	1.12	0		Enhancer
8_11751396_A_G	0.04233	q21.1	GATA4	0.464	0.948077
8_11751660_T_C	0.04233	q21.1	GATA4	0.891	0
8_11757673_A_G	0.04817	q21.1	GATA4	0.345	0.558701	CTCF_binding_site	Enhancer
8_11755454_G_A	0.04817	q21.1	GATA4	5.279	0.500092
8_11753991_C_G	0.04817	q21.1	GATA4	2.986	0.750994		Enhancer
8_11757066_A_G	0.03984	q21.0	GATA4	4.064	0.370555	TF_binding_site	Enhancer
8_11729137_G_A	0.02053	q21.1	GATA4	5.415	0.451217	promoter_flanking_region
17_46953294_A_G	0.03255	q21.1	GOSR2	0.327	0.593563
17_46952302_G_T	0.03255	q21.1	GOSR2	0.621	0.878705
17_46950686_C_T	0.03255	q21.1	GOSR2	2.122	0.93129
17_46950671_A_T	0.03255	q21.1	GOSR2	0.017	0
17_46949000_G_A	0.03255	q21.1	GOSR2	0.123	0.871435
17_46947874_C_T	0.03255	q21.1	GOSR2	0.599	0.809944
17_46954022_G_A	0.04721	q21.1	GOSR2	1.219	0.826791
17_46957216_G_A	0.04721	q21.1	GOSR2	5.225	0.766135
17_46955329_C_T	0.04721	q21.1	GOSR2	0.591	0.648856
17_46964713_G_A	0.03255	q21.1	GOSR2	2.601	0.31056	TF_binding_site
17_46938266_T_C	0.03255	q21.1	GOSR2	9.059	0.679245
17_46940279_T_C	0.03255	q21.1	GOSR2	4.013	0.725293
17_46941877_T_G	0.03255	q21.1	GOSR2	1.777	0.628174	CTCF_binding_site
17_46942365_T_C	0.03255	q21.1	GOSR2	0.037	0.847683	CTCF_binding_site	Enhancer
17_46942762_C_T	0.04721	q21.1	GOSR2	3.731	0	CTCF_binding_site	Enhancer
17_46971198_A_T	0.01758	q21.1	GOSR2	0.928	0
17_46966781_C_A	0.03255	q21.1	GOSR2	5.707	0.66733
17_46974072_C_T	0.02746	q21.1	GOSR2	3.101	0.609417
17_46973882_A_T	0.02746	q21.1	GOSR2	0.496	0.852667
17_46974887_G_A	0.009296	q21.1	GOSR2	1.338	0.701448
17_46953662_C_T	0.03238	q23.4	GOSR2	1.334	0	open_chromatin_region
6_84744553_C_G	0.01922	q21.1	TBX18	8.894	0.478872
6_84730833_A_T	0.01922	q21.1	TBX18	2.467	0.680153
6_84729714_T_G	0.01922	q21.1	TBX18	1.239	0.547975
6_84758635_T_G	0.01922	q21.1	TBX18	6.963	0.68681	promoter_flanking_region
6_84753996_C_G	0.01922	q21.1	TBX18	1.02	0.517591
6_84753799_T_C	0.01922	q21.1	TBX18	3.513	0.876186
6_84709525_T_G	0.01922	q21.1	TBX18	0.765	0.364349
6_84726065_C_A	0.01922	q21.1	TBX18	1.628	0.819568
6_84722087_T_A	0.01922	q21.1	TBX18	7.517	0
6_84705505_C_T	0.01922	q21.1	TBX18	0.162	0.251913
6_84712068_C_T	0.03765	q25.0	TBX18	1.647	0.659514
6_84694917_A_G	0.01922	q21.1	TBX18	3.571	0.833056
6_84704306_C_T	0.01922	q21.1	TBX18	2.404	0.474668
6_84703719_C_T	0.01922	q21.1	TBX18	5.95	0.36738
5_140948005_T_G	0.04669	q21.2	PCDHA9	3.616	0.881598
5_140948315_G_A	0.04669	q21.2	PCDHA9	0.511	0.608872
5_140947275_T_G	0.04669	q21.2	PCDHA9	0.964	0
5_140946879_G_A	0.04669	q21.2	PCDHA9	6.946	0.615486
5_140946705_T_A	0.04669	q21.2	PCDHA9	0.857	0
5_140943562_T_G	0.04669	q21.2	PCDHA9	0.513	0.887985
5_140941347_T_C	0.01422	q21.2	PCDHA9	1.389	0.485075
5_140944053_A_G	0.04669	q21.2	PCDHA9	4.845	0.582975
5_140946828_G_A	0.04669	q21.2	PCDHA9	2.08	0
5_140944188_T_A	0.04669	q21.2	PCDHA9	1.658	0.848832
5_140945549_G_A	0.04669	q21.2	PCDHA9	3.249	0.84052
5_140945425_G_T	0.04669	q21.2	PCDHA9	0.778	0.55878
5_140945164_T_C	0.04669	q21.2	PCDHA9	8.665	0.631263
5_140891432_C_T	0.04371	q21.2	PCDHA9	0.256	0.657457
5_140893943_G_C	0.04669	q21.2	PCDHA9	0.6	0
5_140928384_C_G	0.04669	q21.2	PCDHA9	10.75	0.875709
5_140929096_C_T	0.03094	q21.2	PCDHA9	13.38	0.49083
5_140929431_C_T	0.04669	q21.2	PCDHA9	3.878	0
5_140935840_G_T	0.04669	q21.2	PCDHA9	0.889	0
5_140911258_T_C	0.04669	q21.2	PCDHA9	5.656	0.207536
5_140917447_A_T	0.04669	q21.2	PCDHA9	2.949	0.854376
5_140876207_C_A	0.04669	q21.2	PCDHA9	2.333	0.742004	promoter
5_140861442_G_T	0.04371	q21.2	PCDHA9	4.779	0.728184
5_140864511_G_A	0.03094	q21.2	PCDHA9	5.307	0
5_140866702_C_T	0.04669	q21.2	PCDHA9	0.321	0.696544
5_140875399_C_T	0.03094	q21.2	PCDHA9	6.939	0.560176	promoter	Promoter/Enhancer
5_140874104_A_G	0.04371	q21.2	PCDHA9	9.904	0
5_140873375_T_G	0.04669	q21.2	PCDHA9	5.553	0.808537
5_140860201_C_A	0.04357	q21.2	PCDHA9	1.391	0.824183
5_140873030_C_T	0.04669	q21.2	PCDHA9	0.802	0.590527
5_140870667_T_C	0.02196	q21.2	PCDHA9	10.06	0
5_140868954_C_T	0.04669	q21.2	PCDHA9	12.12	0	CTCF_binding_site	Promoter/Enhancer
5_140854357_G_A	0.04669	q21.2	PCDHA9	2.951	0.422452
5_140949679_T_A	0.04669	q21.2	PCDHA9	0.568	0
5_140941202_C_T	0.04957	q25.0	PCDHA9	0.258	0.648224
5_140940841_C_T	0.0008333	q21.0	PCDHA9	0.28	0
5_140900840_T_G	0.01004	q21.0	PCDHA9	1.983	0.707119
5_140900080_A_G	0.01004	q21.0	PCDHA9	3.141	0
5_140898906_G_A	0.01004	q21.0	PCDHA9	1.48	0
5_140898026_T_G	0.01004	q21.0	PCDHA9	8.469	0.483973
5_140904446_T_C	0.01004	q21.0	PCDHA9	3.207	0
5_140896089_G_A	0.01004	q21.0	PCDHA9	1.972	0.777481
5_140894725_G_A	0.02016	q21.0	PCDHA9	7.069	0.873679
5_140893943_G_C	0.00105	q21.0	PCDHA9	0.6	0
5_140893595_T_C	0.01955	q21.0	PCDHA9	13.58	0
5_140892670_A_G	0.01004	q21.0	PCDHA9	3.397	0.728869
5_140891432_C_T	0.00195	q21.0	PCDHA9	0.256	0.657457
5_140891369_A_G	0.01955	q21.0	PCDHA9	4.13	0
5_140891121_T_C	0.04766	q21.0	PCDHA9	8.223	0
5_140904631_G_A	0.04766	q21.0	PCDHA9	7.36	0.705683
5_140906089_A_G	0.01004	q21.0	PCDHA9	6.872	0.772172
5_140917286_C_T	0.01004	q21.0	PCDHA9	3.602	0.581458
5_140917164_G_C	0.01004	q21.0	PCDHA9	1.062	0.810236
5_140916687_T_G	0.0008333	q21.0	PCDHA9	10.16	0.740258	open_chromatin_region
5_140915981_C_T	0.01004	q21.0	PCDHA9	4.233	0.68659
5_140914578_A_T	0.01004	q21.0	PCDHA9	4.527	0.313025
5_140905594_G_A	0.01004	q21.0	PCDHA9	4.1	0.463642
5_140911258_T_C	0.00105	q21.0	PCDHA9	5.656	0.207536
5_140909202_G_A	0.01004	q21.0	PCDHA9	10.37	0.98858
5_140908816_G_T	0.01004	q21.0	PCDHA9	3.604	0.986132
5_140906534_A_G	0.01004	q21.0	PCDHA9	3.035	0.827445
5_140913212_T_G	0.04519	q21.0	PCDHA9	12.16	0.329202
5_140917447_A_T	0.00105	q21.0	PCDHA9	2.949	0.854376
5_140868954_C_T	0.00105	q21.0	PCDHA9	12.12	0	CTCF_binding_site	Promoter/Enhancer
5_140867769_C_G	0.01004	q21.0	PCDHA9	3.5	0.453848
5_140866702_C_T	0.00105	q21.0	PCDHA9	0.321	0.696544
5_140862894_T_A	0.01004	q21.0	PCDHA9	3.336	0
5_140861442_G_T	0.00195	q21.0	PCDHA9	4.779	0.728184
5_140860841_T_C	0.01004	q21.0	PCDHA9	9.088	0.645628
5_140860201_C_A	0.02016	q21.0	PCDHA9	1.391	0.824183
5_140870667_T_C	0.007532	q21.0	PCDHA9	10.06	0
5_140873030_C_T	0.00105	q21.0	PCDHA9	0.802	0.590527
5_140885270_A_G	0.01004	q21.0	PCDHA9	0.429	0.74101
5_140883705_T_G	0.01004	q21.0	PCDHA9	3.599	0.441683
5_140882092_A_C	0.01004	q21.0	PCDHA9	21	0.466226	CTCF_binding_site
5_140878006_C_T	0.01004	q21.0	PCDHA9	0.215	0.526832
5_140876207_C_A	0.00105	q21.0	PCDHA9	2.333	0.742004	promoter
5_140874104_A_G	0.00195	q21.0	PCDHA9	9.904	0
5_140873375_T_G	0.00105	q21.0	PCDHA9	5.553	0.808537
5_140873350_A_G	0.01004	q21.0	PCDHA9	0.253	0.585694
5_140879337_G_A	0.01152	q21.0	PCDHA9	0.549	0.280981
5_140917936_A_G	0.01004	q21.0	PCDHA9	11.22	0.47618
5_140918793_A_G	0.01004	q21.0	PCDHA9	3.269	0
5_140918947_G_T	0.01004	q21.0	PCDHA9	0.774	0.197703
5_140946077_C_T	0.0008333	q21.0	PCDHA9	1.397	0.606526	open_chromatin_region
5_140946574_G_A	0.0008333	q21.0	PCDHA9	1.104	0.775134
5_140946705_T_A	0.00105	q21.0	PCDHA9	0.857	0
5_140946828_G_A	0.00105	q21.0	PCDHA9	2.08	0
5_140946879_G_A	0.00105	q21.0	PCDHA9	6.946	0.615486
5_140947275_T_G	0.00105	q21.0	PCDHA9	0.964	0
5_140948005_T_G	0.00105	q21.0	PCDHA9	3.616	0.881598
5_140948315_G_A	0.00105	q21.0	PCDHA9	0.511	0.608872
5_140946015_G_A	0.0008333	q21.0	PCDHA9	1.652	0	open_chromatin_region
5_140949679_T_A	0.00105	q21.0	PCDHA9	0.568	0
5_140950299_C_T	0.0008333	q21.0	PCDHA9	0.851	0.537071
5_140950427_C_T	0.0008333	q21.0	PCDHA9	2.748	0.91826
5_140950428_T_G	0.0008333	q21.0	PCDHA9	0.778	0
5_140951071_C_T	0.00105	q21.0	PCDHA9	2.19	0.632881
5_140948752_C_T	0.0008333	q21.0	PCDHA9	1.587	0.532049
5_140951170_A_G	0.04705	q21.0	PCDHA9	3.772	0.588886
5_140945998_A_G	0.0008333	q21.0	PCDHA9	6.115	0.517495	open_chromatin_region
5_140940934_G_A	0.01004	q21.0	PCDHA9	5.794	0.193399
5_140941202_C_T	0.04288	q21.0	PCDHA9	0.258	0.648224
5_140941412_G_A	0.01004	q21.0	PCDHA9	1.795	0.644858
5_140942008_T_C	0.01004	q21.0	PCDHA9	7.365	0.528647
5_140943562_T_G	0.00105	q21.0	PCDHA9	0.513	0.887985
5_140944053_A_G	0.00105	q21.0	PCDHA9	4.845	0.582975
5_140945549_G_A	0.00105	q21.0	PCDHA9	3.249	0.84052
5_140944188_T_A	0.00105	q21.0	PCDHA9	1.658	0.848832
5_140944291_G_A	0.01004	q21.0	PCDHA9	0.817	0.603528
5_140944724_C_G	0.0008333	q21.0	PCDHA9	8.594	0.707859
5_140944907_T_A	0.0008333	q21.0	PCDHA9	4.73	0.68217
5_140944995_T_A	0.0008333	q21.0	PCDHA9	9.524	0.457008
5_140945071_C_A	0.0008333	q21.0	PCDHA9	0.687	0
5_140945124_C_T	0.01004	q21.0	PCDHA9	2.264	0.915987
5_140945125_T_G	0.0008333	q21.0	PCDHA9	0.843	0.934996
5_140945164_T_C	0.00105	q21.0	PCDHA9	8.665	0.631263
5_140945425_G_T	0.00105	q21.0	PCDHA9	0.778	0.55878
5_140951339_G_A	0.00105	q21.0	PCDHA9	2.294	0
5_140951382_G_A	0.00105	q21.0	PCDHA9	1.47	0.372617
5_140951403_G_A	0.04825	q21.0	PCDHA9	5.579	0.535339
5_140929539_G_A	0.01004	q21.0	PCDHA9	8.918	0.246304
5_140929431_C_T	0.00105	q21.0	PCDHA9	3.878	0
5_140928384_C_G	0.00105	q21.0	PCDHA9	10.75	0.875709
5_140928161_C_G	0.01004	q21.0	PCDHA9	8.231	0.729739
5_140927699_G_A	0.0008333	q21.0	PCDHA9	2.292	0	promoter
5_140925349_A_G	0.04825	q21.0	PCDHA9	18.51	0.549175
5_140922577_T_C	0.01004	q21.0	PCDHA9	2.041	0.736249
5_140921958_A_G	0.0008333	q21.0	PCDHA9	0.248	0.262314
5_140921651_C_T	0.01004	q21.0	PCDHA9	0.775	0
5_140920972_T_C	0.0008333	q21.0	PCDHA9	1.245	0.300926
5_140919230_A_G	0.01004	q21.0	PCDHA9	1.007	0
5_140934505_G_C	0.01004	q21.0	PCDHA9	0.766	0.708013
5_140934695_T_G	0.01004	q21.0	PCDHA9	0.942	0.511427
5_140951543_C_G	0.00105	q21.0	PCDHA9	0.479	0.981367
5_140951551_A_T	0.01004	q21.0	PCDHA9	1.458	0.620343
5_140951752_G_A	0.0007641	q21.0	PCDHA9	1.29	0.501545
5_140952114_A_G	0.00105	q21.0	PCDHA9	3.685	0.580032
5_140952261_C_T	0.00105	q21.0	PCDHA9	3.329	0.175312
5_140952301_T_G	0.00105	q21.0	PCDHA9	5.393	0.666027
5_140952380_G_A	0.00105	q21.0	PCDHA9	1.553	0.647274
5_140952479_A_C	0.00105	q21.0	PCDHA9	4.739	0.858407
5_140952530_A_C	0.00105	q21.0	PCDHA9	2.912	0.442157
5_140937786_T_C	0.01004	q21.0	PCDHA9	2.09	0
5_140935985_C_T	0.01152	q21.0	PCDHA9	0.532	0
5_140935840_G_T	0.00105	q21.0	PCDHA9	0.889	0
5_140935416_A_G	0.01955	q21.0	PCDHA9	6.036	0	TF_binding_site
5_140859838_T_A	0.01004	q21.0	PCDHA9	1.058	0.693404
5_140858539_T_A	0.04825	q21.0	PCDHA9	3.591	0.599689
5_140974322_G_A	0.04766	q21.0	PCDHA9	16.23	0
5_140981041_A_C	0.04766	q21.0	PCDHA9	0.169	0.713052
5_140849501_C_G	0.03545	q21.0	PCDHA9	1.496	0.756718	CTCF_binding_site
5_140849783_G_C	0.0009748	q21.0	PCDHA9	9.666	0
5_140848291_G_A	0.001848	q21.0	PCDHA9	17.48	0.421123	CTCF_binding_site
5_140950041_A_G	0.04697	q21.2	PCDHA9	6.785	0
5_140952962_C_A	0.00105	q21.0	PCDHA9	3.41	0
5_140953522_G_A	0.0008333	q21.0	PCDHA9	3.254	0.807275
5_140953569_C_G	0.0008333	q21.0	PCDHA9	1.226	0.155429
5_140953641_G_A	0.0008333	q21.0	PCDHA9	1.113	0
5_140953928_C_T	0.00105	q21.0	PCDHA9	7.786	0.876449
5_140848579_C_A	0.003556	q21.0	PCDHA9	8.742	0.85575	CTCF_binding_site
5_140849941_T_G	0.005943	q21.0	PCDHA9	6.564	0.767238
5_140850786_A_C	0.03545	q21.0	PCDHA9	6.686	0.512469
5_140857963_A_G	0.01004	q21.0	PCDHA9	1.319	0
5_140857802_T_G	0.003166	q21.0	PCDHA9	9.982	0
5_140857573_G_A	0.04766	q21.0	PCDHA9	23.1	0.779796
5_140857524_T_G	0.01004	q21.0	PCDHA9	9.012	0.993488
5_140857365_C_G	0.0004028	q21.0	PCDHA9	22.1	0.997902
5_140855491_A_G	0.0002003	q21.0	PCDHA9	9.354	0.764381	promoter
5_140855278_G_A	0.01004	q21.0	PCDHA9	0.037	0	promoter
5_140855023_G_C	0.01818	q21.0	PCDHA9	0.062	0
5_140854722_C_A	0.04705	q21.0	PCDHA9	0.259	0.81369
5_140850785_A_C	0.03545	q21.0	PCDHA9	12.24	0.482466
5_140854391_A_C	0.0002003	q21.0	PCDHA9	13.82	0.817309
5_140853458_T_C	0.04705	q21.0	PCDHA9	4.366	0.53036
5_140853365_G_C	0.0007641	q21.0	PCDHA9	1.476	0.515815
5_140852761_C_T	0.04705	q21.0	PCDHA9	2.129	0
5_140852398_C_T	0.04705	q21.0	PCDHA9	2.018	0.378716
5_140854357_G_A	0.0002177	q21.0	PCDHA9	2.951	0.422452
5_140954016_A_G	0.00105	q21.0	PCDHA9	6.834	0.808758
5_140954120_C_G	0.00105	q21.0	PCDHA9	4.187	0.408232
5_140954183_A_T	0.00105	q21.0	PCDHA9	5.732	0.363963
5_140961236_T_C	0.01004	q21.0	PCDHA9	0.231	0
5_140961280_C_G	0.0008333	q21.0	PCDHA9	1.429	0
5_140961519_A_G	0.00195	q21.0	PCDHA9	4.198	0.386523
5_140961914_C_T	0.00105	q21.0	PCDHA9	1.334	0
5_140963233_G_C	0.01004	q21.0	PCDHA9	6.233	0.549922
5_140963787_A_G	0.01004	q21.0	PCDHA9	6.621	0.872715
5_140964013_A_G	0.01004	q21.0	PCDHA9	3.214	0.622716
5_140966883_T_A	0.0008333	q21.0	PCDHA9	3.513	0.549721	promoter	Promoter/Enhancer
5_140960299_A_C	0.00105	q21.0	PCDHA9	4.981	0
5_140967127_T_C	0.03241	q21.0	PCDHA9	11.94	0.742922	promoter	Promoter/Enhancer
5_140967468_C_T	0.01004	q21.0	PCDHA9	9.152	0.528224
5_140959643_G_A	0.0008333	q21.0	PCDHA9	8.349	0
5_140959163_C_T	0.00105	q21.0	PCDHA9	0.512	0.439025
5_140954367_C_T	0.00105	q21.0	PCDHA9	1.814	0.695279
5_140954405_G_T	0.00105	q21.0	PCDHA9	1.165	0
5_140954411_G_A	0.00105	q21.0	PCDHA9	1.926	0.776148
5_140954919_C_A	0.0008333	q21.0	PCDHA9	3.293	0.752936
5_140955186_G_A	0.00105	q21.0	PCDHA9	0.845	0
5_140955351_A_G	0.00105	q21.0	PCDHA9	2.48	0.305166
5_140955458_T_C	0.00105	q21.0	PCDHA9	4.293	0.195177
5_140955475_C_T	0.00105	q21.0	PCDHA9	3.397	0
5_140955641_A_G	0.00105	q21.0	PCDHA9	4.256	0.418392
5_140955889_G_A	0.00105	q21.0	PCDHA9	3.097	0
5_140955990_T_C	0.01004	q21.0	PCDHA9	9.943	0.672815
5_140956212_C_A	0.00105	q21.0	PCDHA9	12.3	0.31179
5_140956315_A_G	0.00105	q21.0	PCDHA9	5.839	0.586985
5_140956583_C_T	0.01004	q21.0	PCDHA9	2.605	0.806791
5_140956692_C_T	0.00105	q21.0	PCDHA9	14.37	0.612658
5_140956820_G_C	0.00105	q21.0	PCDHA9	0.052	0
5_140957050_A_T	0.00105	q21.0	PCDHA9	10.32	0.994013
5_140958484_G_A	0.00105	q21.0	PCDHA9	9.837	0
5_140958900_C_T	0.0008333	q21.0	PCDHA9	1.803	0
5_140989733_C_T	0.02043	q21.2	PCDHA9	13.79	0.270218	promoter_flanking_region
5_140954016_A_G	0.04669	q21.2	PCDHA9	6.834	0.808758
5_140954120_C_G	0.04669	q21.2	PCDHA9	4.187	0.408232
5_140954183_A_T	0.04669	q21.2	PCDHA9	5.732	0.363963
5_140954367_C_T	0.04669	q21.2	PCDHA9	1.814	0.695279
5_140954405_G_T	0.04669	q21.2	PCDHA9	1.165	0
5_140954411_G_A	0.04669	q21.2	PCDHA9	1.926	0.776148
5_140955186_G_A	0.04669	q21.2	PCDHA9	0.845	0
5_140955351_A_G	0.04669	q21.2	PCDHA9	2.48	0.305166
5_140953928_C_T	0.04669	q21.2	PCDHA9	7.786	0.876449
5_140955458_T_C	0.04669	q21.2	PCDHA9	4.293	0.195177
5_140955641_A_G	0.04669	q21.2	PCDHA9	4.256	0.418392
5_140955889_G_A	0.04669	q21.2	PCDHA9	3.097	0
5_140956212_C_A	0.04669	q21.2	PCDHA9	12.3	0.31179
5_140956315_A_G	0.04669	q21.2	PCDHA9	5.839	0.586985
5_140956692_C_T	0.04669	q21.2	PCDHA9	14.37	0.612658
5_140956820_G_C	0.04669	q21.2	PCDHA9	0.052	0
5_140957050_A_T	0.04669	q21.2	PCDHA9	10.32	0.994013
5_140955475_C_T	0.04669	q21.2	PCDHA9	3.397	0
5_140951071_C_T	0.04669	q21.2	PCDHA9	2.19	0.632881
5_140951339_G_A	0.04669	q21.2	PCDHA9	2.294	0
5_140951382_G_A	0.04669	q21.2	PCDHA9	1.47	0.372617
5_140951543_C_G	0.04669	q21.2	PCDHA9	0.479	0.981367
5_140952114_A_G	0.04669	q21.2	PCDHA9	3.685	0.580032
5_140952261_C_T	0.04669	q21.2	PCDHA9	3.329	0.175312
5_140952301_T_G	0.04669	q21.2	PCDHA9	5.393	0.666027
5_140952380_G_A	0.04669	q21.2	PCDHA9	1.553	0.647274
5_140952479_A_C	0.04669	q21.2	PCDHA9	4.739	0.858407
5_140952530_A_C	0.04669	q21.2	PCDHA9	2.912	0.442157
5_140952962_C_A	0.04669	q21.2	PCDHA9	3.41	0
5_140958484_G_A	0.04669	q21.2	PCDHA9	9.837	0
5_140959163_C_T	0.04669	q21.2	PCDHA9	0.512	0.439025
5_140960299_A_C	0.04669	q21.2	PCDHA9	4.981	0
5_140961519_A_G	0.04371	q21.2	PCDHA9	4.198	0.386523
5_140961914_C_T	0.04669	q21.2	PCDHA9	1.334	0
5_140940434_T_A	0.01004	q21.0	PCDHA9	6.6	0.889918
7_140828000_G_A	0.02891	q23.4	BRAF	0.71	0
7_140914412_A_T	0.01707	q25.0	BRAF	4.769	0.557847	promoter_flanking_region
7_140799307_C_T	0.01707	q25.0	BRAF	3.797	0.329222
7_140832469_G_C	0.02923	q25.0	BRAF	2.932	0
7_140828000_G_A	0.009615	q25.0	BRAF	0.71	0
7_140860223_T_C	0.02867	q25.0	BRAF	2.016	0.77402
7_140847986_A_C	0.04519	q21.0	BRAF	7.865	0.808461
7_140822273_A_G	0.04825	q21.0	BRAF	4.153	0
7_140837857_T_C	0.04519	q21.0	BRAF	7.185	0.635752
7_140828000_G_A	0.04825	q21.0	BRAF	0.71	0
7_140818557_C_T	0.04519	q21.0	BRAF	2.544	0.852769
7_140810123_A_G	0.04519	q21.0	BRAF	1.488	0.788015
7_140818223_A_T	0.04519	q21.0	BRAF	12.25	0
7_140814500_A_G	0.04519	q21.0	BRAF	1.502	0.6157
7_140813617_A_G	0.04519	q21.0	BRAF	0.549	0.751554
7_140813084_A_G	0.04519	q21.0	BRAF	13.42	0
7_140788356_T_G	0.04519	q21.0	BRAF	11.51	0.694881
7_140797786_A_T	0.04519	q21.0	BRAF	8.499	0
7_140796763_T_C	0.04519	q21.0	BRAF	0.396	0.650363
7_140792239_T_C	0.04519	q21.0	BRAF	0.777	0.767058
22_19763250_T_C	0.01391	q21.0	TBX1	14.57	0	promoter	Enhancer
22_19765420_A_C	0.01391	q21.0	TBX1	18.79	0.689723		Enhancer
22_19764484_T_C	0.01391	q21.0	TBX1	6.358	0		Enhancer
22_19765450_C_T	0.02316	q21.0	TBX1	5.555	0		Enhancer
22_19765926_A_G	0.01391	q21.0	TBX1	11.77	0.370316		Enhancer
22_19766325_A_G	0.01391	q21.0	TBX1	6.753	0.6405		Enhancer
22_19766568_A_C	0.02316	q21.0	TBX1	17.88	0.385139		Enhancer
22_19780814_G_A	0.0491	q21.0	TBX1	1.28	0.833315	promoter_flanking_region	Enhancer
22_19770369_G_A	0.02316	q21.0	TBX1	0.055	0
22_19767646_C_T	0.03765	q25.0	TBX1	4.712	0		Enhancer
22_19767604_A_G	0.03765	q25.0	TBX1	0.123	0.481704		Enhancer
22_19762190_G_A	0.03765	q25.0	TBX1	4.294	0.699787	promoter	Enhancer
22_19761167_G_A	0.03765	q25.0	TBX1	14.77	0.38482	promoter	Enhancer
22_19757317_G_C	0.01482	q21.2	TBX1	8.653	0.704451	promoter	Promoter/Enhancer
1_1344048_G_A	0.009633	q21.1	DVL1	1.371	0.364892		Promoter/Enhancer
1_1342857_T_C	0.01593	q23.4	DVL1	0.052	0
1_1346890_T_C	0.01593	q23.4	DVL1	1.23	0		Promoter/Enhancer
1_1341030_C_A	0.02156	q21.0	DVL1	0.349	0.464746
1_1341079_C_A	0.007841	q21.0	DVL1	0.16	0.899534
1_1341098_T_G	0.007841	q21.0	DVL1	0.305	0.829108
20_62465397_C_G	0.03335	q21.1	GATA5	4.888	0.77099
20_62466631_C_T	0.04288	q21.0	GATA5	1.211	0.825106
20_10648246_A_T	0.04766	q21.0	JAG1	2.385	0		Enhancer
20_10640372_C_G	0.04519	q21.0	JAG1	1.278	0	promoter_flanking_region	Enhancer
20_10667303_A_G	0.04231	q23.4	JAG1	4.075	0.617344		Promoter/Enhancer
20_10652589_G_A	0.0332	q21.1	JAG1	0.23	0.804926		Enhancer
20_10660580_T_C	0.04348	q21.1	JAG1	0.033	0	promoter_flanking_region	Enhancer
8_60864224_A_G	0.02724	q21.1	CHD7	1.058	0.86376
8_60856636_A_G	0.02724	q21.1	CHD7	9.436	0.59976
8_60857307_T_C	0.02724	q21.1	CHD7	10.79	0.745383
8_60804599_A_G	0.02724	q21.1	CHD7	1.855	0
8_60736214_A_T	0.02128	q23.4	CHD7	0.73	0.392764
8_60833863_C_T	0.04992	q25.0	CHD7	2.37	0.630407
8_60812483_C_T	0.03144	q25.0	CHD7	1.444	0
8_60837102_G_C	0.04992	q25.0	CHD7	1.786	0.820158
8_60828322_T_C	0.04971	q21.2	CHD7	4.562	0.685993	promoter_flanking_region
8_60748986_T_A	0.0158	q21.2	CHD7	2.133	0.441938
8_60735994_G_A	0.04971	q21.2	CHD7	1.671	0.272524
8_60782146_C_T	0.04971	q21.2	CHD7	16.55	0.253577	promoter_flanking_region
18_56942748_G_A	0.01593	q23.4	WDR7	1.548	0.651933
18_56823543_A_G	0.02891	q23.4	WDR7	0.372	0.594495
18_57033685_T_C	0.03416	q23.4	WDR7	1.134	0.486689
18_57033663_G_A	0.01994	q23.4	WDR7	0.493	0.71408
18_57034924_A_G	0.01994	q23.4	WDR7	0.94	0.514735
18_57033482_T_G	0.04667	q23.4	WDR7	0.709	0
18_57029176_T_C	0.04667	q23.4	WDR7	0.044	0
18_57029883_T_C	0.04667	q23.4	WDR7	1.133	0.720797	CTCF_binding_site
18_57030691_G_A	0.04667	q23.4	WDR7	16.9	0.697546	open_chromatin_region	Enhancer
18_57032262_T_C	0.04667	q23.4	WDR7	0.197	0.867582
18_57032468_A_T	0.04667	q23.4	WDR7	1.541	0.754832
18_57031585_T_C	0.04667	q23.4	WDR7	7.251	0.520715	enhancer
18_57024934_A_T	0.03545	q23.4	WDR7	0.128	0.379879	enhancer
18_57026090_G_A	0.04667	q23.4	WDR7	4.282	0.734046
18_57026772_T_G	0.04667	q23.4	WDR7	3.602	0
18_57026920_A_G	0.01994	q23.4	WDR7	8.435	0.793668
18_57027482_T_C	0.04667	q23.4	WDR7	0.436	0.385106	open_chromatin_region
18_56888192_C_G	0.03094	q21.2	WDR7	0.892	0
18_56887201_T_C	0.04697	q21.2	WDR7	3.253	0.453489
18_56888383_G_C	0.04536	q21.2	WDR7	5.134	0.772513
18_56886929_A_G	0.04697	q21.2	WDR7	3.132	0.759877
18_56883094_C_T	0.04697	q21.2	WDR7	0.8	0
18_57013607_G_A	0.03887	q21.2	WDR7	1.511	0.255387
18_57013425_G_A	0.03887	q21.2	WDR7	0.133	0
18_57013290_C_T	0.03887	q21.2	WDR7	1.856	0
18_57013274_C_T	0.03887	q21.2	WDR7	0.907	0.998266
18_56726873_A_G	0.04971	q21.2	WDR7	1.711	0.287726
18_56684717_A_G	0.04971	q21.2	WDR7	4.273	0
18_56820841_T_C	0.04697	q21.2	WDR7	0.812	0.355021
18_56810773_C_T	0.04697	q21.2	WDR7	1.51	0
18_56815508_C_T	0.04697	q21.2	WDR7	1.272	0.788875
18_56844978_A_G	0.04697	q21.2	WDR7	3.168	0
18_56859026_A_G	0.04697	q21.2	WDR7	0.019	0.693706
18_56856175_C_T	0.04697	q21.2	WDR7	1.526	0.918581
18_56827521_C_T	0.04697	q21.2	WDR7	2.554	0
18_56832512_A_G	0.04697	q21.2	WDR7	1.79	0.612955
18_56838317_T_A	0.04697	q21.2	WDR7	0.645	0
18_56785228_C_T	0.04697	q21.2	WDR7	15.4	0.870718	open_chromatin_region
18_56751830_C_A	0.03779	q21.1	WDR7	0.017	0
18_56753368_A_G	0.02309	q21.1	WDR7	1.15	0.766521
18_56754556_G_A	0.02309	q21.1	WDR7	0.138	0
18_56754907_G_C	0.03779	q21.1	WDR7	0.188	0
18_56755151_G_A	0.03779	q21.1	WDR7	3.238	0
18_56750732_C_T	0.02309	q21.1	WDR7	12.92	0.608683
18_56750057_A_T	0.02309	q21.1	WDR7	0.116	0
18_56782719_G_A	0.03223	q21.1	WDR7	13.47	0
18_56796689_G_A	0.03223	q21.1	WDR7	1.123	0.490832
18_56796972_C_A	0.03223	q21.1	WDR7	0.386	0
18_56792086_C_T	0.03223	q21.1	WDR7	0.36	0.573853
18_56795377_G_T	0.02053	q21.1	WDR7	2.299	0.7629
18_56768259_A_T	0.02309	q21.1	WDR7	0.536	0
18_56763251_C_T	0.02309	q21.1	WDR7	0.161	0.652809
18_56763479_G_C	0.02309	q21.1	WDR7	0.298	0.438327
18_56780398_G_A	0.03223	q21.1	WDR7	2.214	0
18_56942597_G_A	0.02746	q21.1	WDR7	3.349	0.443594
18_56956352_G_A	0.02724	q21.1	WDR7	1.646	0
18_56801843_A_G	0.02724	q21.1	WDR7	0.615	0.825207
18_56909003_T_C	0.02724	q21.1	WDR7	0.608	0
18_56874760_A_T	0.00323	q21.1	WDR7	9.519	0.416423
18_56858122_G_A	0.04825	q21.0	WDR7	0.086	0.74142
18_56751328_G_A	0.04445	q25.0	WDR7	0.243	0
18_56750360_G_A	0.02932	q25.0	WDR7	0.315	0.515963
19_18895857_G_C	0.01696	q21.2	GDF1	7.419	0.997077	promoter	Promoter/Enhancer
19_18887675_C_T	0.04697	q21.2	GDF1	0.236	0.636311
19_18895839_A_G	0.03407	q21.2	GDF1	18.55	0.995558	promoter	Promoter/Enhancer
19_18894588_G_C	0.01696	q21.2	GDF1	0.178	0.734206	promoter	Promoter/Enhancer
19_18892442_G_A	0.00748	q21.2	GDF1	2.418	0.802711		Enhancer
19_18892410_T_C	0.00748	q21.2	GDF1	0.777	0		Enhancer
19_18892400_A_G	0.00748	q21.2	GDF1	1.223	0.756532		Enhancer
19_18886090_G_A	0.04766	q21.0	GDF1	2.916	0.845026
19_18886127_C_T	0.04766	q21.0	GDF1	0.363	0.76365
19_18872702_G_T	0.01966	q23.4	GDF1	2.216	0.767283
19_18872707_G_A	0.01966	q23.4	GDF1	2.544	0.822752
19_18872706_C_T	0.01966	q23.4	GDF1	2.539	0.767876
19_18872705_G_T	0.01966	q23.4	GDF1	2.078	0.8428
19_18883829_G_A	0.008835	q23.4	GDF1	0.307	0.450064
19_18888558_C_T	0.04766	q21.0	GDF1	1.419	0.916187
19_18887190_G_A	0.04766	q21.0	GDF1	0.165	0.43627	CTCF_binding_site
16_3837529_T_C	0.03111	q21.0	CREBBP	1.432	0.837097	promoter_flanking_region
16_3856364_T_C	0.04766	q21.0	CREBBP	4.519	0		Enhancer
16_3800415_G_A	0.04667	q23.4	CREBBP	0.766	0.801763	promoter_flanking_region
16_3802155_A_G	0.0204	q23.4	CREBBP	1.527	0
16_3815109_T_C	0.04667	q23.4	CREBBP	4.814	0.8123
16_3821285_G_A	0.03238	q23.4	CREBBP	4.052	0.584847
16_3809238_C_T	0.03238	q23.4	CREBBP	0.63	0.831418
16_3782470_A_G	0.007219	q23.4	CREBBP	3.314	0.435086
16_3778347_A_G	0.04667	q23.4	CREBBP	4.987	0
16_3750544_T_C	0.04705	q21.0	CREBBP	1.492	0.631421
16_3747908_T_A	0.04766	q21.0	CREBBP	6.673	0.820326
16_3761595_C_T	0.04667	q23.4	CREBBP	0.087	0.104662
16_3796236_T_C	0.04766	q21.0	CREBBP	2.445	0	promoter_flanking_region
16_3784315_T_C	0.04766	q21.0	CREBBP	15.32	0.531399
16_3814501_A_G	0.007342	q21.2	CREBBP	1.936	0
16_3878975_T_A	0.007342	q21.2	CREBBP	8.776	0	promoter	Promoter/Enhancer
16_3874653_C_G	0.007342	q21.2	CREBBP	0.837	0.546171
16_3863036_T_C	0.03094	q21.2	CREBBP	0.024	0.402514
16_3871195_T_A	0.04697	q21.2	CREBBP	0.523	0		Enhancer
16_3867530_A_G	0.007342	q21.2	CREBBP	6.738	0.726859
16_3746147_A_G	0.007342	q21.2	CREBBP	2.517	0		Enhancer
16_3745725_A_T	0.007342	q21.2	CREBBP	5.978	0.24836
16_3745362_G_A	0.007342	q21.2	CREBBP	9.048	0.442833
16_3762397_G_T	0.007342	q21.2	CREBBP	0.51	0.865945
16_3756692_T_A	0.007342	q21.2	CREBBP	4.309	0.705248
16_3754323_T_A	0.007342	q21.2	CREBBP	1.86	0.569696	promoter_flanking_region
16_3765196_C_T	0.01685	q21.2	CREBBP	1.56	0
16_3739536_G_A	0.007342	q21.2	CREBBP	2.438	0
16_3738189_T_C	0.007342	q21.2	CREBBP	1.507	0.557109
16_3737292_G_T	0.007342	q21.2	CREBBP	0.086	0.711759
16_3732916_C_T	0.007342	q21.2	CREBBP	0.522	0
16_3732852_A_C	0.007342	q21.2	CREBBP	2.392	0
16_3766549_C_T	0.01685	q21.2	CREBBP	0.174	0.507234
16_3799557_G_T	0.007342	q21.2	CREBBP	0.865	0.737261	promoter_flanking_region
16_3788693_C_G	0.01685	q21.2	CREBBP	1.469	0	enhancer
16_3771819_T_A	0.01089	q21.2	CREBBP	1.023	0.826744	promoter_flanking_region
16_3768533_A_G	0.01685	q21.2	CREBBP	0.078	0
16_3767047_T_C	0.01685	q21.2	CREBBP	2.01	0.651293
16_3778584_G_T	0.01685	q21.2	CREBBP	0.302	0.894938
16_3870739_C_G	0.03238	q23.4	CREBBP	7.887	0.462666		Enhancer
16_3874936_C_T	0.02128	q23.4	CREBBP	0.51	0.581599
16_3732704_C_T	0.008801	q21.1	CREBBP	0.422	0
16_3741392_C_A	0.008801	q21.1	CREBBP	0.99	0
16_3823641_A_C	0.03885	q23.4	CREBBP	14.23	0.423086
16_3858843_A_G	0.01593	q23.4	CREBBP	1.961	0		Enhancer
16_3852152_A_C	0.04992	q25.0	CREBBP	3.374	0.176705	CTCF_binding_site
8_105703131_A_G	0.0303	q21.1	ZFPM2	2.762	0.630933
8_105696330_C_T	0.0303	q21.1	ZFPM2	3.565	0
8_105651736_C_T	0.02724	q21.1	ZFPM2	0.782	0.250855
8_105550922_T_C	0.02724	q21.1	ZFPM2	9.979	0.614387
8_105566712_T_C	0.02226	q21.1	ZFPM2	4.311	0.396324
8_105580827_C_A	0.04721	q21.1	ZFPM2	0.406	0
8_105551963_A_T	0.02756	q21.2	ZFPM2	2.574	0.580826
8_105529130_A_G	0.04669	q21.2	ZFPM2	0.956	0.688309
8_105546007_C_T	0.02756	q21.2	ZFPM2	5.139	0.537475
8_105580827_C_A	0.01526	q21.2	ZFPM2	0.406	0
8_105578979_C_G	0.04137	q21.2	ZFPM2	0.991	0.608853
8_105579574_A_G	0.04137	q21.2	ZFPM2	9.792	0
8_105801290_C_G	0.02746	q21.1	ZFPM2	12.63	0.296267	CTCF_binding_site
8_105524039_C_T	0.03407	q21.2	ZFPM2	2.76	0
8_105498290_G_A	0.01038	q21.2	ZFPM2	0.017	0.408817
8_105499462_C_T	0.04357	q21.2	ZFPM2	2.388	0.708552	enhancer	Enhancer
8_105330553_C_T	0.01069	q21.2	ZFPM2	2.761	0.48975
8_105383468_C_A	0.04669	q21.2	ZFPM2	0.014	0.669336
8_105386666_A_G	0.04669	q21.2	ZFPM2	2.105	0.333787
8_105379677_C_T	0.04669	q21.2	ZFPM2	1.219	0
8_105386731_G_T	0.04669	q21.2	ZFPM2	1.67	0
8_105386848_G_A	0.04669	q21.2	ZFPM2	1.947	0.796239
8_105393332_C_G	0.04971	q21.2	ZFPM2	1.098	0.765689
8_105387220_A_G	0.04193	q21.2	ZFPM2	5.234	0.347374
8_105390877_G_T	0.04669	q21.2	ZFPM2	2.735	0.445259
8_105393321_C_T	0.03207	q21.2	ZFPM2	0.213	0
8_105340010_T_G	0.04669	q21.2	ZFPM2	0.612	0.416133
8_105340208_C_G	0.04669	q21.2	ZFPM2	1.454	0
8_105424312_T_A	0.04697	q21.2	ZFPM2	2.622	0.365144
8_105516618_A_G	0.04204	q21.0	ZFPM2	3.565	0
8_105502951_T_G	0.04204	q21.0	ZFPM2	2.771	0.947431
8_105506589_A_C	0.02102	q21.0	ZFPM2	7.047	0
8_105462170_G_T	0.02183	q21.0	ZFPM2	1.119	0.909676
8_105458982_C_A	0.02183	q21.0	ZFPM2	1.263	0
8_105500253_C_T	0.03818	q21.0	ZFPM2	2.078	0	enhancer
8_105487941_G_T	0.02183	q21.0	ZFPM2	0.051	0.419861
8_105472044_T_C	0.01267	q21.0	ZFPM2	2.009	0.47061
8_105469877_G_A	0.02183	q21.0	ZFPM2	2.502	0.799658
8_105486194_G_A	0.02183	q21.0	ZFPM2	0.03	0.614809
8_105481515_T_C	0.02183	q21.0	ZFPM2	2.103	0.259714
8_105751717_A_T	0.006221	q21.2	ZFPM2	0.422	0.803581
8_105754490_A_G	0.02756	q21.2	ZFPM2	10.45	0.407156
8_105751501_A_G	0.006221	q21.2	ZFPM2	0.185	0.81382	open_chromatin_region
8_105740084_A_G	0.01471	q21.2	ZFPM2	6.966	0.475107
8_105745704_A_G	0.01471	q21.2	ZFPM2	0.029	0.582745
8_105768985_T_C	0.02756	q21.2	ZFPM2	1.015	0.732354
8_105774551_A_G	0.03094	q21.2	ZFPM2	1.759	0.371257
8_105761407_G_A	0.03094	q21.2	ZFPM2	4.159	0.424062
8_105763060_C_T	0.03887	q21.2	ZFPM2	0.359	0.523201
8_105774906_G_A	0.03094	q21.2	ZFPM2	0.731	0
8_105718775_G_A	0.01471	q21.2	ZFPM2	0.069	0.512691
8_105719529_A_T	0.01471	q21.2	ZFPM2	7.003	0
8_105720149_A_G	0.01471	q21.2	ZFPM2	1.087	0.69229
8_105720903_C_A	0.01471	q21.2	ZFPM2	3.793	0.491789
8_105721691_A_G	0.01471	q21.2	ZFPM2	4.777	0
8_105718625_G_A	0.01471	q21.2	ZFPM2	5.934	0
8_105718007_T_C	0.02106	q21.2	ZFPM2	9.956	0.675797	CTCF_binding_site
8_105733644_C_T	0.01471	q21.2	ZFPM2	6.587	0
8_105724227_G_C	0.01471	q21.2	ZFPM2	1.565	0.704195
8_105725044_T_C	0.01471	q21.2	ZFPM2	4.75	0.593176
8_105725388_G_A	0.01471	q21.2	ZFPM2	2.555	0.509699
8_105725401_G_A	0.01471	q21.2	ZFPM2	0.035	0.577894
8_105725817_C_T	0.01471	q21.2	ZFPM2	4.233	0.761005
8_105726157_G_A	0.01471	q21.2	ZFPM2	1.653	0.449656
8_105726558_G_A	0.01471	q21.2	ZFPM2	5.131	0.833199
8_105775325_T_C	0.03094	q21.2	ZFPM2	4.159	0.765106
8_105801290_C_G	0.04971	q21.2	ZFPM2	12.63	0.296267	CTCF_binding_site
8_105799596_A_G	0.03094	q21.2	ZFPM2	2.163	0.508701
8_105775387_C_A	0.03094	q21.2	ZFPM2	14.26	0.514295
8_105799470_T_G	0.03094	q21.2	ZFPM2	0.26	0.735311
8_105799254_A_G	0.03094	q21.2	ZFPM2	10.31	0.429686
8_105784390_T_G	0.03094	q21.2	ZFPM2	3.771	0.938479
8_105784754_C_T	0.03094	q21.2	ZFPM2	15.79	0.618124
8_105785469_T_G	0.03094	q21.2	ZFPM2	1.831	0.662549
8_105785471_C_G	0.03094	q21.2	ZFPM2	0.991	0
8_105784312_G_A	0.03094	q21.2	ZFPM2	0.124	0.817168
8_105785964_A_C	0.03094	q21.2	ZFPM2	1.794	0.774226	CTCF_binding_site
8_105786087_T_G	0.03094	q21.2	ZFPM2	0.773	0.798661	CTCF_binding_site
8_105786869_T_C	0.03094	q21.2	ZFPM2	1.54	0.711135
8_105786947_C_G	0.03094	q21.2	ZFPM2	0.178	0.841367
8_105785988_G_A	0.03094	q21.2	ZFPM2	1.876	0.671851	CTCF_binding_site
8_105783838_A_G	0.03094	q21.2	ZFPM2	0.531	0.742222
8_105783155_G_A	0.03094	q21.2	ZFPM2	0.561	0.747663
8_105783016_T_C	0.03094	q21.2	ZFPM2	2.044	0.586705
8_105776611_T_A	0.03094	q21.2	ZFPM2	8.624	0.522844	promoter_flanking_region
8_105779030_G_A	0.03094	q21.2	ZFPM2	0.022	0.409852	promoter_flanking_region
8_105779333_C_T	0.03094	q21.2	ZFPM2	1.656	0	promoter_flanking_region
8_105779942_G_T	0.03094	q21.2	ZFPM2	16.04	0	promoter_flanking_region	Enhancer
8_105780144_T_C	0.03094	q21.2	ZFPM2	6.352	0	promoter_flanking_region	Enhancer
8_105780890_A_C	0.03094	q21.2	ZFPM2	7.819	0.708398
8_105787441_T_C	0.03094	q21.2	ZFPM2	10.46	0.531171
8_105787722_A_C	0.03094	q21.2	ZFPM2	0.062	0.562686	enhancer
8_105794180_T_C	0.03094	q21.2	ZFPM2	6.919	0.736858
8_105795172_G_A	0.03094	q21.2	ZFPM2	3.218	0
8_105795709_A_G	0.03094	q21.2	ZFPM2	0.43	0.663388
8_105795850_T_C	0.03094	q21.2	ZFPM2	0.437	0.737531
8_105796116_T_C	0.03094	q21.2	ZFPM2	7.105	0.69827
8_105799027_G_A	0.03094	q21.2	ZFPM2	2.153	0.789393
8_105793991_A_G	0.03094	q21.2	ZFPM2	7.046	0.621249
8_105799454_G_T	0.03094	q21.2	ZFPM2	0.272	0.870149
8_105793924_C_T	0.03094	q21.2	ZFPM2	6.303	0
8_105792742_C_G	0.03094	q21.2	ZFPM2	1.028	0.785842
8_105787772_G_A	0.03094	q21.2	ZFPM2	13.1	0	enhancer
8_105788209_A_G	0.03094	q21.2	ZFPM2	4.068	0.632572
8_105789233_C_T	0.03094	q21.2	ZFPM2	1.521	0.774577
8_105789600_A_C	0.03094	q21.2	ZFPM2	5.88	0.780906
8_105789712_G_C	0.03094	q21.2	ZFPM2	5.368	0.824031
8_105789998_T_C	0.03094	q21.2	ZFPM2	5.593	0.650701
8_105790459_A_G	0.03094	q21.2	ZFPM2	5.012	0
8_105791115_T_G	0.03094	q21.2	ZFPM2	2.935	0.47253
8_105791367_G_A	0.03094	q21.2	ZFPM2	1.398	0
8_105792184_A_G	0.03094	q21.2	ZFPM2	3.103	0.867415
8_105792493_T_G	0.03094	q21.2	ZFPM2	1.945	0
8_105688059_G_A	0.04071	q21.2	ZFPM2	17.81	0.768054
8_105732918_A_G	0.02397	q21.0	ZFPM2	9.961	0		Enhancer
8_105734932_C_T	0.02397	q21.0	ZFPM2	0.428	0.366488
8_105740829_T_C	0.02397	q21.0	ZFPM2	0.228	0.691746
8_105736988_T_C	0.02397	q21.0	ZFPM2	4.489	0
8_105741855_A_T	0.02397	q21.0	ZFPM2	1.918	0.882411
8_105742506_G_C	0.02397	q21.0	ZFPM2	0.245	0.625567
8_105747488_A_G	0.02397	q21.0	ZFPM2	21.1	0.52898	promoter_flanking_region	Enhancer
8_105485315_G_T	0.007864	q25.0	ZFPM2	0.562	0.52583
8_105393336_G_T	0.03737	q23.4	ZFPM2	0.801	0
8_105393330_C_G	0.02004	q23.4	ZFPM2	0.172	0
8_105393321_C_T	0.02787	q23.4	ZFPM2	0.213	0
8_105391987_A_G	0.02926	q23.4	ZFPM2	2.765	0
8_105383468_C_A	0.02181	q23.4	ZFPM2	0.014	0.669336
8_105383742_T_C	0.04073	q23.4	ZFPM2	8.236	0
8_105383861_A_T	0.04073	q23.4	ZFPM2	1.935	0.753594
8_105385166_C_T	0.04073	q23.4	ZFPM2	5.411	0.398824
8_105386666_A_G	0.02181	q23.4	ZFPM2	2.105	0.333787
8_105386731_G_T	0.02181	q23.4	ZFPM2	1.67	0
8_105386848_G_A	0.02181	q23.4	ZFPM2	1.947	0.796239
8_105387220_A_G	0.009258	q23.4	ZFPM2	5.234	0.347374
8_105388439_T_C	0.04073	q23.4	ZFPM2	5.683	0.651509
8_105389359_T_C	0.04073	q23.4	ZFPM2	0.588	0.498185
8_105390877_G_T	0.02181	q23.4	ZFPM2	2.735	0.445259
8_105381897_G_C	0.04073	q23.4	ZFPM2	0.361	0.397774
8_105380959_G_C	0.04073	q23.4	ZFPM2	1.935	0
8_105340010_T_G	0.02181	q23.4	ZFPM2	0.612	0.416133
8_105340208_C_G	0.02181	q23.4	ZFPM2	1.454	0
8_105341422_A_G	0.04073	q23.4	ZFPM2	5.026	0.717657
8_105343636_A_G	0.04073	q23.4	ZFPM2	0.195	0.707313
8_105345146_A_G	0.04073	q23.4	ZFPM2	0.382	0.645539
8_105345508_T_C	0.04073	q23.4	ZFPM2	2.348	0
8_105345669_G_A	0.04073	q23.4	ZFPM2	2.305	0
8_105345764_G_A	0.04073	q23.4	ZFPM2	4.016	0.88162
8_105348302_A_C	0.04073	q23.4	ZFPM2	4.202	0.402607
8_105349532_T_G	0.04073	q23.4	ZFPM2	3.814	0
8_105335258_T_C	0.04073	q23.4	ZFPM2	1.451	0.788581
8_105375943_T_C	0.04073	q23.4	ZFPM2	0.193	0.588626
8_105379677_C_T	0.02181	q23.4	ZFPM2	1.219	0
8_105354102_T_G	0.04073	q23.4	ZFPM2	3.768	0.743816
8_105355822_T_G	0.04073	q23.4	ZFPM2	14.48	0
8_105356118_T_G	0.04073	q23.4	ZFPM2	10.05	0.815257
8_105359952_A_G	0.04073	q23.4	ZFPM2	2.801	0.744754
8_105443296_G_A	0.01593	q23.4	ZFPM2	1.224	0
8_105464152_G_T	0.007864	q25.0	ZFPM2	0.435	0.483383	enhancer
8_105458402_T_C	0.007864	q25.0	ZFPM2	1.213	0.700205
8_105330585_T_C	0.04705	q21.0	ZFPM2	4.489	0
8_105324076_T_A	0.04073	q23.4	ZFPM2	5.243	0.481873
5_128654321_T_G	0.01593	q23.4	SLC27A6	6.717	0.839805
5_128605996_G_T	0.01593	q23.4	SLC27A6	0.743	0
5_128995853_G_T	0.009136	q21.2	SLC27A6	0.079	0.677083
5_128573051_A_G	0.02891	q23.4	SLC27A6	3.371	0.565568	promoter_flanking_region
5_128541398_G_A	0.01685	q21.2	SLC27A6	0.33	0.590918
5_128540536_G_A	0.03887	q21.2	SLC27A6	6.244	0
5_128540160_A_C	0.01685	q21.2	SLC27A6	2.091	0.682774
5_128540025_G_A	0.04971	q21.2	SLC27A6	1.516	0.286365
5_128539862_T_C	0.0003903	q21.2	SLC27A6	2.549	0.850716
5_128541619_C_G	0.01685	q21.2	SLC27A6	1.158	0.545377
5_128542036_A_C	0.01089	q21.2	SLC27A6	3.074	0.621498
5_128545873_C_T	0.004426	q21.2	SLC27A6	0.671	0.416803
5_128542052_G_A	0.004426	q21.2	SLC27A6	0.175	0
5_128538114_C_T	0.00229	q21.2	SLC27A6	7.418	0	promoter	Promoter/Enhancer
5_128539832_T_A	0.007342	q21.2	SLC27A6	2.102	0.376624
5_128538491_T_A	0.01685	q21.2	SLC27A6	17.34	0	promoter	Promoter/Enhancer
5_128538300_G_C	0.01685	q21.2	SLC27A6	18.46	0	promoter	Promoter/Enhancer
5_128538274_A_G	0.01685	q21.2	SLC27A6	19.22	0	promoter	Promoter/Enhancer
5_128538228_C_G	0.01685	q21.2	SLC27A6	15.15	0.722756	promoter	Promoter/Enhancer
5_128580497_C_T	0.04697	q21.2	SLC27A6	1.137	0
5_128580478_C_T	0.04697	q21.2	SLC27A6	0.751	0.525632
5_128584382_C_A	0.04697	q21.2	SLC27A6	0.167	0.774267
5_128574030_T_C	0.004426	q21.2	SLC27A6	1.375	0	promoter_flanking_region
5_128573823_G_A	0.01685	q21.2	SLC27A6	0.363	0	promoter_flanking_region
5_128573690_A_G	0.01685	q21.2	SLC27A6	5.116	0.790198	promoter_flanking_region
5_128576426_G_T	0.04697	q21.2	SLC27A6	0.363	0.678448
5_128578549_T_C	0.04697	q21.2	SLC27A6	0.103	0.70038	promoter_flanking_region	Enhancer
5_128596965_T_C	0.02	q21.2	SLC27A6	3.818	0	enhancer
5_128596711_G_T	0.02638	q21.2	SLC27A6	0.139	0	enhancer
5_128599717_G_C	0.01482	q21.2	SLC27A6	3.464	0.631207
5_128599481_G_T	0.02	q21.2	SLC27A6	0.989	0.799193
5_128590497_A_C	0.02	q21.2	SLC27A6	0.506	0
5_128586577_A_G	0.02	q21.2	SLC27A6	6.552	0.812252
5_128572668_G_T	0.01685	q21.2	SLC27A6	13.84	0	promoter_flanking_region
5_128555609_A_G	0.01685	q21.2	SLC27A6	4.601	0.750495
5_128555665_T_C	0.004426	q21.2	SLC27A6	4.551	0
5_128558388_C_A	0.01685	q21.2	SLC27A6	1.344	0.553203
5_128557251_C_T	0.01685	q21.2	SLC27A6	2.22	0.712561
5_128557084_G_A	0.04697	q21.2	SLC27A6	5.757	0.882041
5_128556285_T_A	0.03975	q21.2	SLC27A6	4.122	0
5_128553478_C_T	0.01685	q21.2	SLC27A6	2.455	0.661464
5_128558672_T_C	0.01685	q21.2	SLC27A6	8.421	0.6799
5_128549009_G_A	0.01685	q21.2	SLC27A6	8.243	0.504294
5_128548812_G_T	0.01685	q21.2	SLC27A6	5.136	0.555053
5_128547574_T_A	0.01685	q21.2	SLC27A6	3.101	0.931049		Enhancer
5_128550126_T_C	0.01685	q21.2	SLC27A6	8.746	0
5_128553084_C_T	0.01685	q21.2	SLC27A6	3.78	0
5_128552493_C_T	0.01685	q21.2	SLC27A6	4.077	0.720913
5_128568506_G_A	0.01685	q21.2	SLC27A6	1.841	0
5_128567994_C_G	0.01685	q21.2	SLC27A6	4.573	0.590211
5_128569220_A_T	0.01685	q21.2	SLC27A6	4.528	0.574089
5_128571280_C_A	0.01685	q21.2	SLC27A6	3.86	0
5_128571101_A_G	0.01685	q21.2	SLC27A6	1.228	0.371832
5_128570875_C_T	0.01685	q21.2	SLC27A6	4.442	0
5_128570836_C_T	0.004426	q21.2	SLC27A6	0.082	0
5_128570810_T_C	0.01685	q21.2	SLC27A6	3.637	0.273803
5_128569918_G_C	0.004426	q21.2	SLC27A6	0.738	0.418894
5_128562124_C_T	0.004426	q21.2	SLC27A6	0.187	0
5_128564736_A_G	0.01685	q21.2	SLC27A6	4.086	0.552619
5_128562825_A_G	0.003216	q21.2	SLC27A6	1.31	0.538185
5_128566644_G_T	0.01685	q21.2	SLC27A6	6.262	0.246999	TF_binding_site	Enhancer
5_128818639_G_A	0.04697	q21.2	SLC27A6	0.416	0
5_128939203_A_G	0.04697	q21.2	SLC27A6	3.511	0.297438
5_128940862_C_G	0.03601	q21.2	SLC27A6	1.702	0.845383
5_128906683_G_C	0.03594	q21.2	SLC27A6	7.734	0.477024
5_128912183_G_C	0.04697	q21.2	SLC27A6	1.638	0
5_128977387_T_C	0.02521	q23.4	SLC27A6	0.745	0
5_128994104_G_T	0.02055	q23.4	SLC27A6	1.62	0.743987
5_128994400_C_T	0.02055	q23.4	SLC27A6	15.76	0.996879
5_128662841_T_C	0.01089	q21.2	SLC27A6	6.537	0.599243
5_128662509_T_C	0.04697	q21.2	SLC27A6	3.214	0.71132
5_128662484_A_T	0.04697	q21.2	SLC27A6	5.361	0.482798
5_128662189_G_A	0.01089	q21.2	SLC27A6	5.922	0.638911
5_128662116_C_A	0.04697	q21.2	SLC27A6	1.991	0
5_128661264_C_T	0.01089	q21.2	SLC27A6	2.333	0.596532
5_128660546_G_T	0.04697	q21.2	SLC27A6	2.427	0.352978
5_128660263_G_A	0.01089	q21.2	SLC27A6	4.067	0
5_128659999_A_C	0.003681	q21.2	SLC27A6	2.881	0
5_128659361_C_A	0.01089	q21.2	SLC27A6	3.157	0.410111
5_128659235_T_C	0.006221	q21.2	SLC27A6	2.825	0.700545
5_128659699_T_C	0.01089	q21.2	SLC27A6	4.072	0.730111
5_128663239_T_A	0.01089	q21.2	SLC27A6	2.308	0
5_128663532_A_G	0.01089	q21.2	SLC27A6	11.58	0
5_128668914_C_A	0.04697	q21.2	SLC27A6	2.206	0
5_128667645_T_C	0.04697	q21.2	SLC27A6	3.588	0	CTCF_binding_site
5_128665888_G_A	0.02	q21.2	SLC27A6	6.801	0.316239
5_128665477_G_T	0.01482	q21.2	SLC27A6	0.825	0.271805
5_128665200_C_T	0.03094	q21.2	SLC27A6	4.465	0.733872
5_128650736_A_G	0.01089	q21.2	SLC27A6	6.076	0.60657
5_128650638_A_T	0.01089	q21.2	SLC27A6	4.11	0
5_128650620_A_C	0.01089	q21.2	SLC27A6	1.821	0
5_128650616_G_A	0.01089	q21.2	SLC27A6	0.895	0.454299
5_128650188_G_A	0.01089	q21.2	SLC27A6	1.636	0.774899
5_128650856_T_C	0.04697	q21.2	SLC27A6	5.175	0.189988
5_128650174_G_A	0.01089	q21.2	SLC27A6	1.908	0
5_128649783_C_T	0.01089	q21.2	SLC27A6	0.004	0.434883	enhancer
5_128648833_C_T	0.01089	q21.2	SLC27A6	2.405	0.3631	enhancer
5_128648775_A_C	0.04697	q21.2	SLC27A6	0.654	0.267974	enhancer
5_128648242_C_T	0.02	q21.2	SLC27A6	0.263	0.437295
5_128648112_C_T	0.01089	q21.2	SLC27A6	0.045	0.368578
5_128649913_C_A	0.01089	q21.2	SLC27A6	7.746	0	enhancer
5_128650946_C_A	0.01089	q21.2	SLC27A6	2.595	0.460355
5_128656185_A_G	0.01482	q21.2	SLC27A6	1.372	0.448612
5_128656182_T_C	0.01089	q21.2	SLC27A6	3.284	0.491905
5_128655890_C_T	0.01089	q21.2	SLC27A6	1.552	0.422967
5_128655838_A_G	0.003681	q21.2	SLC27A6	1.078	0.892052
5_128655446_C_T	0.01089	q21.2	SLC27A6	2.043	0
5_128655424_A_G	0.003681	q21.2	SLC27A6	1.068	0
5_128655285_G_T	0.04697	q21.2	SLC27A6	4.207	0
5_128654861_A_C	0.003681	q21.2	SLC27A6	1.237	0.177694
5_128654239_T_A	0.01089	q21.2	SLC27A6	10.42	0.537815
5_128653489_C_T	0.01089	q21.2	SLC27A6	0.616	0.951545
5_128651710_T_C	0.01089	q21.2	SLC27A6	1.762	0
5_128669573_G_A	0.04697	q21.2	SLC27A6	1.92	0
5_128682720_T_C	0.01801	q21.2	SLC27A6	7.331	0	promoter_flanking_region
5_128681851_A_G	0.00202	q21.2	SLC27A6	6.478	0.895706	promoter_flanking_region
5_128680853_G_T	0.00202	q21.2	SLC27A6	3.026	0.63913
5_128680823_G_A	0.03601	q21.2	SLC27A6	0.487	0.36839
5_128687351_T_C	0.01089	q21.2	SLC27A6	5.242	0.736021
5_128696466_C_T	0.01089	q21.2	SLC27A6	0.025	0.765598
5_128691352_C_T	0.03601	q21.2	SLC27A6	0.782	0.582265
5_128688889_T_A	0.03601	q21.2	SLC27A6	1.787	0.327753
5_128679677_C_T	0.03094	q21.2	SLC27A6	0.431	0.427649
5_128648031_C_T	0.01089	q21.2	SLC27A6	0.455	0.397207
5_128679173_C_G	0.03094	q21.2	SLC27A6	1.436	0.650441
5_128671174_T_C	0.03094	q21.2	SLC27A6	2.62	0	open_chromatin_region
5_128670011_A_G	0.04697	q21.2	SLC27A6	3.787	0.542611	TF_binding_site
5_128669644_T_C	0.02	q21.2	SLC27A6	2.658	0.556034
5_128669581_T_A	0.04697	q21.2	SLC27A6	2.26	0.748231
5_128669579_C_T	0.04697	q21.2	SLC27A6	0.593	0
5_128670747_A_G	0.01482	q21.2	SLC27A6	2.511	0
5_128672663_T_C	0.001014	q21.2	SLC27A6	1.098	0	enhancer
5_128675995_T_C	0.03094	q21.2	SLC27A6	4.359	0.736328
5_128647718_T_G	0.01089	q21.2	SLC27A6	4.818	0
5_128618899_G_A	0.04697	q21.2	SLC27A6	0.093	0
5_128618598_T_A	0.02	q21.2	SLC27A6	1.029	0
5_128617900_G_T	0.04697	q21.2	SLC27A6	0.22	0.877995
5_128615736_C_G	0.04697	q21.2	SLC27A6	1.832	0
5_128614008_T_C	0.04697	q21.2	SLC27A6	4.542	0.53114	open_chromatin_region
5_128625244_G_C	0.02	q21.2	SLC27A6	1.028	0.374077
5_128621336_C_T	0.04697	q21.2	SLC27A6	4.641	0.234468
5_128621208_G_A	0.04697	q21.2	SLC27A6	2.981	0.515066
5_128625329_G_A	0.02	q21.2	SLC27A6	2.443	0
5_128606453_A_G	0.04697	q21.2	SLC27A6	2.74	0.696565
5_128606219_T_C	0.01482	q21.2	SLC27A6	2.882	0.706239
5_128603666_T_C	0.04697	q21.2	SLC27A6	3.591	0
5_128610856_G_A	0.04697	q21.2	SLC27A6	0.452	0.69136
5_128610245_G_T	0.04697	q21.2	SLC27A6	2.883	0.72343
5_128609296_G_C	0.01482	q21.2	SLC27A6	0.441	0		Enhancer
5_128609043_G_A	0.04697	q21.2	SLC27A6	1.589	0.819033
5_128608180_G_A	0.04697	q21.2	SLC27A6	11.01	0
5_128639247_A_G	0.01089	q21.2	SLC27A6	8.568	0.766101
5_128638961_G_A	0.01089	q21.2	SLC27A6	14.66	0.913194
5_128638940_A_G	0.04697	q21.2	SLC27A6	9.213	0.874071
5_128638570_G_A	0.01089	q21.2	SLC27A6	4.18	0.588128
5_128640174_T_A	0.01089	q21.2	SLC27A6	3.072	0.917579
5_128638413_A_C	0.01089	q21.2	SLC27A6	5.513	0
5_128638168_G_A	0.006221	q21.2	SLC27A6	0.374	0.953965
5_128637923_C_A	0.04697	q21.2	SLC27A6	0.685	0.803966
5_128637842_G_A	0.01089	q21.2	SLC27A6	0.516	0
5_128637560_T_A	0.04697	q21.2	SLC27A6	0.124	0
5_128636976_T_A	0.003681	q21.2	SLC27A6	3.708	0.411356
5_128641233_C_A	0.006221	q21.2	SLC27A6	0.952	0.745657
5_128641341_C_T	0.01089	q21.2	SLC27A6	4.082	0.638315
5_128646035_A_G	0.006221	q21.2	SLC27A6	0.237	0.515913
5_128645800_C_G	0.01089	q21.2	SLC27A6	14.95	0.831974		Enhancer
5_128645732_G_A	0.01089	q21.2	SLC27A6	16.23	0		Enhancer
5_128645055_G_A	0.02	q21.2	SLC27A6	3.732	0.559171		Enhancer
5_128644893_G_A	0.01089	q21.2	SLC27A6	1.779	0		Enhancer
5_128644606_G_A	0.01089	q21.2	SLC27A6	0.245	0.631029		Enhancer
5_128644279_C_T	0.04697	q21.2	SLC27A6	2.341	0.681391
5_128643854_T_C	0.01089	q21.2	SLC27A6	0.664	0.771565
5_128643674_A_G	0.01089	q21.2	SLC27A6	5.702	0
5_128643348_G_T	0.01089	q21.2	SLC27A6	1.24	0.595945
5_128642836_G_A	0.04697	q21.2	SLC27A6	2.662	0.178833
5_128642036_C_A	0.01089	q21.2	SLC27A6	0.742	0.701834
5_128641483_G_A	0.04697	q21.2	SLC27A6	1.643	0.938962
5_128641445_A_G	0.02	q21.2	SLC27A6	0.955	0.84279
5_128627148_G_A	0.02638	q21.2	SLC27A6	2.789	0.565892
5_128626605_A_G	0.01482	q21.2	SLC27A6	4.168	0
5_128625754_T_C	0.02	q21.2	SLC27A6	2.913	0.126799
5_128635874_T_C	0.006221	q21.2	SLC27A6	2.609	0
5_128635860_C_G	0.02	q21.2	SLC27A6	0.716	0.335985
5_128634761_A_G	0.04697	q21.2	SLC27A6	3.763	0.318918
5_128632788_G_A	0.04697	q21.2	SLC27A6	2.118	0.23229
5_128778189_T_C	0.04697	q21.2	SLC27A6	3.869	0	enhancer
5_128761998_C_T	0.04697	q21.2	SLC27A6	0.636	0
5_128761581_G_A	0.04697	q21.2	SLC27A6	0.643	0.484261
5_128769253_C_G	0.009827	q21.2	SLC27A6	0.955	0.421614
5_128769140_C_T	0.04697	q21.2	SLC27A6	1.295	0
5_128760992_A_C	0.04697	q21.2	SLC27A6	11.43	0.574521
5_128734452_G_A	0.04697	q21.2	SLC27A6	1.773	0
5_128706064_A_G	0.00202	q21.2	SLC27A6	6.443	0.747691
5_128705279_T_C	0.03601	q21.2	SLC27A6	4.375	0.305104
5_128703573_G_A	0.01089	q21.2	SLC27A6	3.576	0
5_128701679_G_A	0.01089	q21.2	SLC27A6	1.48	0	enhancer
5_128698706_C_T	0.02007	q21.2	SLC27A6	0.204	0.364303
5_128703994_T_C	0.00202	q21.2	SLC27A6	0.981	0.691162
5_128717853_T_C	0.01089	q21.2	SLC27A6	8.061	0.486004
5_128716206_C_T	0.01089	q21.2	SLC27A6	1.063	0.446437
5_128713763_C_T	0.03601	q21.2	SLC27A6	1.288	0
5_128712847_G_A	0.00202	q21.2	SLC27A6	1.859	0.43566
5_128754871_C_T	0.04697	q21.2	SLC27A6	0.522	0.350375
5_128752192_A_G	0.04697	q21.2	SLC27A6	0.322	0.931981
5_128751715_C_T	0.04697	q21.2	SLC27A6	3.05	0.824637
5_128751024_A_T	0.04697	q21.2	SLC27A6	1.307	0.796374
5_128760687_G_A	0.04697	q21.2	SLC27A6	1.339	0
5_128758564_G_A	0.04697	q21.2	SLC27A6	0.379	0
5_128758293_C_T	0.04697	q21.2	SLC27A6	1.448	0.843137
5_128742163_T_C	0.04071	q21.2	SLC27A6	0.898	0
5_129030548_C_T	0.02522	q21.1	SLC27A6	1.864	0.960259
5_129031728_C_T	0.04611	q21.1	SLC27A6	0.347	0.778076
5_129031799_A_G	0.04611	q21.1	SLC27A6	2.975	0.717058
5_129032468_T_C	0.04611	q21.1	SLC27A6	0.781	0.619842
5_129032543_T_C	0.04611	q21.1	SLC27A6	2.159	0
5_129034613_C_A	0.04611	q21.1	SLC27A6	4.031	0.455852
5_129035566_C_T	0.04611	q21.1	SLC27A6	3.465	0
5_129035659_C_G	0.04611	q21.1	SLC27A6	1.284	0.509905
5_129035977_C_T	0.04611	q21.1	SLC27A6	1.973	0.410575
5_129036503_C_G	0.04611	q21.1	SLC27A6	0.52	0.750917
5_129030432_A_C	0.02522	q21.1	SLC27A6	0.215	0.820137
5_129030332_A_C	0.02522	q21.1	SLC27A6	5.828	0
5_129030155_C_T	0.02522	q21.1	SLC27A6	0.228	0.286793
5_129019459_A_C	0.02522	q21.1	SLC27A6	5.979	0
5_129020392_G_A	0.02522	q21.1	SLC27A6	0.436	0.750788
5_129025734_A_G	0.02522	q21.1	SLC27A6	8.392	0.759943
5_129026046_G_A	0.02522	q21.1	SLC27A6	3.934	0
5_129026203_G_A	0.03779	q21.1	SLC27A6	1.618	0
5_129026631_C_T	0.02522	q21.1	SLC27A6	0.511	0.620327
5_129028143_A_G	0.02522	q21.1	SLC27A6	7.967	0.635961
5_129029193_A_T	0.02522	q21.1	SLC27A6	0.092	0.498381
5_129029796_A_G	0.02522	q21.1	SLC27A6	8.158	0.779833
5_129029844_G_A	0.02522	q21.1	SLC27A6	0.08	0.235678
5_129029977_G_A	0.02522	q21.1	SLC27A6	0.07	0.744188
5_129030281_A_G	0.02522	q21.1	SLC27A6	0.34	0.266665
5_128539885_G_C	0.04766	q21.0	SLC27A6	1.169	0.647566
5_129007472_G_A	0.02522	q21.1	SLC27A6	0.321	0.458551
5_129009001_G_A	0.03779	q21.1	SLC27A6	0.3	0
5_129009765_C_A	0.02522	q21.1	SLC27A6	0.402	0
5_129013822_G_A	0.02522	q21.1	SLC27A6	1.197	0.816958
5_129014568_A_G	0.02522	q21.1	SLC27A6	1.964	0
5_129015657_A_G	0.02522	q21.1	SLC27A6	3.669	0.51928
5_129017187_G_T	0.02522	q21.1	SLC27A6	1.643	0.613374
5_128998306_A_G	0.02522	q21.1	SLC27A6	3.802	0.777647
5_128998910_G_A	0.02522	q21.1	SLC27A6	1.003	0
5_129000062_C_T	0.02522	q21.1	SLC27A6	6.235	0.74738
5_129000331_T_C	0.02522	q21.1	SLC27A6	1.12	0
5_128811886_T_C	0.02107	q25.0	SLC27A6	1.251	0.787072
5_128763017_G_A	0.03034	q21.1	SLC27A6	0.049	0.450359		Enhancer
5_128866420_G_A	0.02522	q21.1	SLC27A6	1.718	0.540251
5_128867284_C_A	0.02522	q21.1	SLC27A6	1.197	0.468836
5_128872864_T_G	0.01981	q21.1	SLC27A6	0.043	0.360376
5_128855057_C_A	0.01981	q21.1	SLC27A6	0.946	0.837437	open_chromatin_region
5_128857423_T_C	0.01981	q21.1	SLC27A6	0.269	0.837907
5_128891152_C_A	0.04611	q21.1	SLC27A6	0.38	0
5_128892909_G_A	0.01981	q21.1	SLC27A6	0.749	0.602073
5_128893326_A_G	0.01981	q21.1	SLC27A6	2.056	0.778685
5_128802364_T_C	0.04818	q25.0	SLC27A6	0.508	0.367346
5_128803231_A_G	0.04699	q25.0	SLC27A6	3.277	0.859594
5_128805541_C_T	0.04818	q25.0	SLC27A6	0.821	0.694039
5_128794794_A_T	0.04818	q25.0	SLC27A6	0.629	0
1_147566875_G_A	0.04697	q21.2	BCL9	3.373	0.369203	promoter_flanking_region
1_147578657_T_G	0.007342	q21.2	BCL9	5.375	0.496624		Enhancer
1_147578657_T_G	0.01593	q23.4	BCL9	5.375	0.496624		Enhancer
1_147566942_C_G	0.03121	q25.0	BCL9	1.422	0.407827	promoter_flanking_region
2_9550677_T_A	0.007342	q21.2	ADAM17	2.434	0.392948	promoter	Promoter/Enhancer
2_9504593_C_T	0.007342	q21.2	ADAM17	0.315	0.657369
2_9490529_A_G	0.007342	q21.2	ADAM17	11.25	0.320168
2_9517668_C_T	0.007342	q21.2	ADAM17	0.353	0.463555
2_9504523_T_C	0.0332	q25.0	ADAM17	3.455	0
2_9501335_G_A	0.02753	q25.0	ADAM17	0.382	0.423063		Enhancer
11_128586457_C_T	0.003275	q21.2	ETS1	1.468	0.516661	promoter
11_128567058_C_T	0.02849	q25.0	ETS1	6.284	0		Enhancer
11_128567560_T_A	0.04667	q25.0	ETS1	1.466	0.39642
11_128555989_A_T	0.04513	q25.0	ETS1	10.91	0.772711	CTCF_binding_site
11_128466591_T_C	0.04445	q25.0	ETS1	6.805	0		Promoter/Enhancer
11_128466543_T_C	0.04445	q25.0	ETS1	4.214	0.49713		Promoter/Enhancer
11_128526843_A_G	0.04204	q25.0	ETS1	0.498	0		Promoter/Enhancer
11_128526052_A_G	0.03108	q25.0	ETS1	21.6	0.78277		Promoter/Enhancer
11_128522042_C_T	0.04314	q25.0	ETS1	14.53	0	promoter	Promoter/Enhancer
11_128520174_A_T	0.04204	q25.0	ETS1	2.603	0.477185	promoter	Promoter/Enhancer
11_128511079_C_T	0.04204	q25.0	ETS1	0.249	0.761549		Promoter/Enhancer
11_128516011_T_C	0.04204	q25.0	ETS1	14.13	0	promoter	Promoter/Enhancer
11_128514029_C_G	0.04204	q25.0	ETS1	4.788	0.722997	promoter	Promoter/Enhancer
11_128566522_A_G	0.0182	q21.1	ETS1	1.328	0.411898
11_128566549_T_C	0.02724	q21.1	ETS1	0.858	0
11_128526052_A_G	0.03594	q21.2	ETS1	21.6	0.78277		Promoter/Enhancer
11_128499702_C_T	0.03594	q21.2	ETS1	0.033	0.740559		Promoter/Enhancer
11_128499381_A_G	0.03594	q21.2	ETS1	0.801	0		Promoter/Enhancer
11_128505933_T_C	0.03975	q21.2	ETS1	0.407	0.672008		Promoter/Enhancer
11_128460097_C_A	0.04133	q21.2	ETS1	6.799	0.857768
11_128496326_T_C	0.0374	q21.2	ETS1	1.644	0.555177	promoter	Promoter/Enhancer
11_128490961_C_G	0.03975	q21.2	ETS1	1.177	0.567347		Promoter/Enhancer
11_128494072_A_G	0.0374	q21.2	ETS1	2.928	0.608634		Promoter/Enhancer
11_128495790_A_T	0.0374	q21.2	ETS1	0.295	0.646336		Promoter/Enhancer
11_128495968_T_C	0.03975	q21.2	ETS1	5.594	0		Promoter/Enhancer
11_128485423_A_C	0.03975	q21.2	ETS1	7.87	0.434349		Promoter/Enhancer
11_128485456_G_A	0.03975	q21.2	ETS1	0.447	0		Promoter/Enhancer
11_128485731_A_T	0.03975	q21.2	ETS1	6.889	0.526467		Promoter/Enhancer
11_128576018_A_G	0.04697	q21.2	ETS1	16.38	0.753717		Enhancer
11_128581385_A_G	0.00748	q21.2	ETS1	0.314	0.707331
11_128581765_C_T	0.04669	q21.2	ETS1	4.448	0.76635
11_128582799_A_C	0.04697	q21.2	ETS1	10.09	0.569884		Enhancer
11_128583115_C_T	0.04669	q21.2	ETS1	0.142	0.569094		Enhancer
11_128583843_T_C	0.04669	q21.2	ETS1	1.856	0.844716
11_128583962_T_A	0.04669	q21.2	ETS1	4.762	0
11_128572464_G_A	0.00202	q21.2	ETS1	0.552	0.779241
11_128572739_C_A	0.00202	q21.2	ETS1	0.249	0
11_128574116_C_T	0.04669	q21.2	ETS1	4.216	0
11_128469911_G_T	0.01207	q21.0	ETS1	0.306	0	promoter	Promoter/Enhancer
11_128463608_T_C	0.03902	q21.0	ETS1	11.81	0.509782		Promoter/Enhancer
11_128463910_A_G	0.02564	q21.0	ETS1	4.557	0.386815		Promoter/Enhancer
11_128556833_T_C	0.02756	q21.2	ETS1	1.345	0.709228
11_128568530_A_G	0.02106	q21.2	ETS1	15.01	0.530508		Enhancer
11_128558110_T_C	0.02756	q21.2	ETS1	0.02	0.699477
11_128564262_G_A	0.02106	q21.2	ETS1	18.41	0		Enhancer
11_128565208_A_G	0.02906	q21.2	ETS1	0.187	0.521868		Enhancer
11_128565680_G_A	0.02906	q21.2	ETS1	0.607	0.762562
11_128566715_A_G	0.01471	q21.2	ETS1	1.018	0.291277		Enhancer
9_136511049_A_G	0.02787	q23.4	NOTCH1	0.217	0.752994		Enhancer
9_136509102_T_C	0.02787	q23.4	NOTCH1	0.119	0.438442
9_136508816_T_C	0.008255	q23.4	NOTCH1	0.335	0.703105
9_136508507_A_G	0.03889	q23.4	NOTCH1	1.117	0.727877
9_136508456_T_C	0.008255	q23.4	NOTCH1	0.086	0.396287
9_136508211_T_C	0.01445	q23.4	NOTCH1	0.06	0.403253
9_136507125_C_G	0.008053	q23.4	NOTCH1	0.154	0.543364		Enhancer
9_136506452_C_T	0.01831	q23.4	NOTCH1	1.118	0.666974		Enhancer
9_136505954_C_T	0.0357	q23.4	NOTCH1	0.387	0.246003
9_136542958_G_A	0.01456	q23.4	NOTCH1	0.438	0.389201		Promoter/Enhancer
9_136540945_G_C	0.01549	q23.4	NOTCH1	0.049	0.571677		Promoter/Enhancer
9_136537422_G_A	0.01994	q23.4	NOTCH1	0.382	0	CTCF_binding_site	Enhancer
9_136537267_G_A	0.03203	q23.4	NOTCH1	1.089	0	CTCF_binding_site	Enhancer
9_136536605_C_T	0.0166	q23.4	NOTCH1	4.065	0	CTCF_binding_site	Enhancer
9_136506452_C_T	0.01053	q25.0	NOTCH1	1.118	0.666974		Enhancer
9_136507125_C_G	0.01707	q25.0	NOTCH1	0.154	0.543364		Enhancer
9_136505954_C_T	0.02912	q25.0	NOTCH1	0.387	0.246003
9_136529443_C_T	0.008291	q25.0	NOTCH1	0.117	0.75376		Enhancer
9_136530409_G_C	0.007864	q25.0	NOTCH1	3.185	0.753086	CTCF_binding_site	Enhancer
9_136524699_G_A	0.01663	q25.0	NOTCH1	1.354	0
9_136525389_G_A	0.02178	q25.0	NOTCH1	0.026	0.632391		Enhancer
9_136526324_C_T	0.02178	q25.0	NOTCH1	7.475	0.901571	promoter	Enhancer
9_136542958_G_A	0.04384	q25.0	NOTCH1	0.438	0.389201		Promoter/Enhancer
9_136540945_G_C	0.02645	q25.0	NOTCH1	0.049	0.571677		Promoter/Enhancer
9_136533458_C_T	0.04818	q25.0	NOTCH1	0.012	0.685248	promoter	Enhancer
9_136514099_C_T	0.04699	q25.0	NOTCH1	1.055	0.624354
9_136515196_G_A	0.04993	q25.0	NOTCH1	1.862	0.631904		Enhancer
9_136515972_A_G	0.04012	q25.0	NOTCH1	0.109	0		Enhancer
9_136511023_C_T	0.02746	q21.1	NOTCH1	0.058	0.235482		Enhancer
9_136519087_C_T	0.02756	q21.2	NOTCH1	3.043	0.517149	CTCF_binding_site	Enhancer
9_136527385_C_T	0.04825	q21.0	NOTCH1	0.131	0.643096	promoter	Enhancer
9_136527728_C_T	0.006628	q21.0	NOTCH1	0.498	0.595191	promoter	Enhancer
9_136533458_C_T	0.03194	q21.1	NOTCH1	0.012	0.685248	promoter	Enhancer
7_83617245_A_C	0.0221	q25.0	SEMA3E	0.034	0.688487
7_83617550_T_A	0.03992	q25.0	SEMA3E	3.234	0.912416
7_83618890_C_T	0.0261	q25.0	SEMA3E	2.347	0
7_83618979_A_T	0.001244	q25.0	SEMA3E	5.25	0.463452
7_83619547_A_T	0.04484	q25.0	SEMA3E	1.286	0
7_83619924_C_T	0.04484	q25.0	SEMA3E	1.907	0
7_83614381_G_T	0.0261	q25.0	SEMA3E	15.88	0.438764
7_83614236_T_C	0.04484	q25.0	SEMA3E	0.403	0.766902
7_83614235_T_C	0.004756	q25.0	SEMA3E	3.117	0
7_83605608_T_C	0.002459	q25.0	SEMA3E	6.752	0.522781
7_83606875_A_G	0.002459	q25.0	SEMA3E	6.651	0.792636
7_83607123_G_A	0.002459	q25.0	SEMA3E	0.024	0.311925
7_83608054_C_T	0.0261	q25.0	SEMA3E	1.871	0.799917
7_83608533_C_T	0.0261	q25.0	SEMA3E	0.115	0
7_83609940_A_G	0.004756	q25.0	SEMA3E	0.158	0.433715
7_83613187_C_T	0.0261	q25.0	SEMA3E	3.049	0.567943
7_83613473_T_C	0.0261	q25.0	SEMA3E	9.405	0.596699
7_83613676_T_C	0.0221	q25.0	SEMA3E	0.343	0
7_83613728_T_C	0.002459	q25.0	SEMA3E	0.254	0.619998
7_83613803_A_G	0.0261	q25.0	SEMA3E	0.029	0.690439
7_83609056_T_C	0.0261	q25.0	SEMA3E	1.499	0.815718
7_83622057_A_C	0.0261	q25.0	SEMA3E	5.714	0.29909
7_83631769_C_T	0.0261	q25.0	SEMA3E	0.693	0
7_83632522_A_G	0.001244	q25.0	SEMA3E	2.074	0.721315
7_83633850_C_A	0.002459	q25.0	SEMA3E	0.011	0.65453
7_83636009_A_G	0.002459	q25.0	SEMA3E	0.456	0.824125
7_83636684_G_A	0.002459	q25.0	SEMA3E	0.578	0
7_83631262_T_A	0.002459	q25.0	SEMA3E	8.929	0
7_83630348_A_T	0.001244	q25.0	SEMA3E	4.758	0
7_83622459_G_A	0.0261	q25.0	SEMA3E	1.145	0.404586
7_83624006_A_G	0.001244	q25.0	SEMA3E	4.024	0.323987
7_83624084_G_A	0.0261	q25.0	SEMA3E	0.457	0.361495
7_83624167_C_T	0.001244	q25.0	SEMA3E	1.824	0.556727
7_83624484_G_A	0.001244	q25.0	SEMA3E	0.42	0.605974
7_83620802_C_T	0.0261	q25.0	SEMA3E	1.473	0
7_83625708_G_A	0.001244	q25.0	SEMA3E	0.448	0.862429
7_83625771_T_C	0.0261	q25.0	SEMA3E	0.952	0.563789
7_83625893_C_T	0.01446	q25.0	SEMA3E	1.106	0.432176
7_83626600_C_A	0.04484	q25.0	SEMA3E	0.296	0.771578
7_83628351_G_A	0.001244	q25.0	SEMA3E	1.554	0
7_83629216_G_A	0.002459	q25.0	SEMA3E	1.702	0	promoter_flanking_region
7_83605355_T_C	0.002459	q25.0	SEMA3E	5.776	0.649851
7_83605279_A_C	0.0261	q25.0	SEMA3E	1.678	0.714053
7_83588914_C_G	0.00358	q25.0	SEMA3E	7.72	0.82693	enhancer
7_83590191_C_T	0.0108	q25.0	SEMA3E	0.016	0
7_83590823_G_A	0.00358	q25.0	SEMA3E	0.002	0.993104
7_83593241_G_T	0.00358	q25.0	SEMA3E	0.773	0
7_83582120_T_C	0.01388	q25.0	SEMA3E	3.89	0.497017
7_83582334_T_A	0.01388	q25.0	SEMA3E	3.396	0.318623
7_83582628_C_G	0.01388	q25.0	SEMA3E	4.858	0.436966
7_83582644_T_C	0.01388	q25.0	SEMA3E	2.741	0.542253
7_83583800_A_G	0.00753	q25.0	SEMA3E	2.127	0.699981
7_83584978_G_A	0.00753	q25.0	SEMA3E	0.113	0.409315
7_83587319_G_T	0.00358	q25.0	SEMA3E	0.036	0
7_83583848_T_A	0.0221	q25.0	SEMA3E	1.348	0.520393
7_83598658_T_C	0.002459	q25.0	SEMA3E	4.33	0
7_83600249_A_C	0.002459	q25.0	SEMA3E	9.243	0.401953
7_83600481_A_G	0.04818	q25.0	SEMA3E	1.245	0.592819
7_83600898_C_G	0.002459	q25.0	SEMA3E	1.401	0.62587
7_83603023_C_G	0.002459	q25.0	SEMA3E	0.408	0.736313
7_83603464_T_C	0.002459	q25.0	SEMA3E	0.608	0
7_83603794_C_A	0.002459	q25.0	SEMA3E	2.3	0.568358
7_83604240_G_A	0.002459	q25.0	SEMA3E	0.034	0
7_83597634_T_C	0.00358	q25.0	SEMA3E	0.025	0.448032
7_83593308_G_C	0.01646	q25.0	SEMA3E	1	0.799974
7_83593310_G_C	0.01646	q25.0	SEMA3E	5.31	0.678168
7_83594924_G_A	0.00358	q25.0	SEMA3E	5.595	0
7_83595638_T_C	0.0108	q25.0	SEMA3E	3.26	0.870366
7_83596520_C_G	0.00358	q25.0	SEMA3E	0.193	0.875236
7_83596939_C_T	0.0221	q25.0	SEMA3E	5.916	0.391667
7_83394539_A_T	0.04697	q21.2	SEMA3E	0.036	0.563317
7_83581801_G_A	0.04992	q25.0	SEMA3E	12.18	0
7_83645868_C_T	0.02639	q25.0	SEMA3E	0.263	0.723127	enhancer
7_83646470_C_G	0.04484	q25.0	SEMA3E	8.138	0.768641
7_83643377_A_T	0.04484	q25.0	SEMA3E	0.038	0
7_83642460_C_A	0.04484	q25.0	SEMA3E	6.398	0
7_83639687_G_A	0.0221	q25.0	SEMA3E	0.643	0
7_83640177_G_A	0.04484	q25.0	SEMA3E	0.657	0.394157	enhancer
7_83640699_A_G	0.0221	q25.0	SEMA3E	1.12	0.760173	enhancer
7_83639538_A_G	0.0261	q25.0	SEMA3E	2.246	0
7_83529215_G_A	0.01391	q21.0	SEMA3E	0.495	0.815744
7_83528488_A_G	0.02316	q21.0	SEMA3E	7.41	0.702781
7_83527746_T_C	0.02316	q21.0	SEMA3E	7.447	0.62589
7_83527487_G_T	0.01391	q21.0	SEMA3E	0.102	0.666955
7_83526917_G_T	0.02316	q21.0	SEMA3E	0.24	0.718569
7_83526532_G_A	0.01391	q21.0	SEMA3E	3.674	0.492845
7_83538012_A_G	0.04264	q21.0	SEMA3E	0.1	0.894067
7_83533902_G_T	0.01391	q21.0	SEMA3E	0.241	0.79955
7_83533827_T_C	0.01391	q21.0	SEMA3E	3.691	0.768439
7_83537586_C_T	0.03667	q21.0	SEMA3E	0.142	0.211163
7_83536453_A_G	0.02316	q21.0	SEMA3E	0.035	0
7_83536298_T_A	0.02316	q21.0	SEMA3E	5.451	0
7_83536193_T_C	0.01321	q21.0	SEMA3E	2.546	0.684787
7_83536233_A_T	0.01321	q21.0	SEMA3E	15.44	0
7_83542221_A_G	0.004756	q25.0	SEMA3E	1.147	0
7_83542365_C_T	0.04993	q25.0	SEMA3E	12.43	0
7_83542384_A_T	0.004756	q25.0	SEMA3E	8.406	0
7_83542599_A_G	0.004756	q25.0	SEMA3E	0.286	0.752786
7_83542708_C_T	0.004756	q25.0	SEMA3E	5.817	0.397704
7_83542713_T_C	0.004756	q25.0	SEMA3E	7.318	0
7_83542745_A_T	0.004756	q25.0	SEMA3E	3.787	0
7_83543019_G_T	0.004756	q25.0	SEMA3E	3.372	0.585113
7_83543396_A_T	0.004756	q25.0	SEMA3E	0.814	0
7_83543796_T_G	0.004756	q25.0	SEMA3E	8.377	0.621922
7_83543886_A_G	0.004756	q25.0	SEMA3E	0.188	0.522968
7_83543965_T_C	0.02624	q25.0	SEMA3E	2.315	0.62205
7_83543973_C_A	0.02624	q25.0	SEMA3E	0.013	0
7_83544303_T_G	0.04699	q25.0	SEMA3E	11.68	0
7_83544418_A_G	0.0108	q25.0	SEMA3E	6.642	0.75681
7_83544616_A_G	0.0009297	q25.0	SEMA3E	8.432	0.501816
7_83542068_C_T	0.004756	q25.0	SEMA3E	0.199	0.702438
7_83541956_G_C	0.004756	q25.0	SEMA3E	7.133	0
7_83541801_T_C	0.004756	q25.0	SEMA3E	1.569	0.788767
7_83539289_G_A	0.004756	q25.0	SEMA3E	0.932	0.726425
7_83539296_G_A	0.004756	q25.0	SEMA3E	0.272	0
7_83539404_C_T	0.004756	q25.0	SEMA3E	0.523	0.510207
7_83539452_C_T	0.004756	q25.0	SEMA3E	0.272	0
7_83539722_T_C	0.004756	q25.0	SEMA3E	1.586	0.752731
7_83539984_G_A	0.004756	q25.0	SEMA3E	2.213	0.661213
7_83540050_A_G	0.004756	q25.0	SEMA3E	6.111	0.521294
7_83540076_G_A	0.01646	q25.0	SEMA3E	2.383	0
7_83544896_T_C	0.01919	q25.0	SEMA3E	9.107	0.553397
7_83540141_G_A	0.004756	q25.0	SEMA3E	0.521	0.756308
7_83540172_T_C	0.004756	q25.0	SEMA3E	1.065	0.778673
7_83540527_C_T	0.004756	q25.0	SEMA3E	3.389	0
7_83540661_C_A	0.004756	q25.0	SEMA3E	3.959	0.326382
7_83541661_A_G	0.004756	q25.0	SEMA3E	4.189	0.696785
7_83541695_A_C	0.004756	q25.0	SEMA3E	7.47	0.672826
7_83540140_T_C	0.004756	q25.0	SEMA3E	2.295	0.509212
7_83539137_G_T	0.004756	q25.0	SEMA3E	0.628	0
7_83550484_C_T	0.00753	q25.0	SEMA3E	0.096	0	promoter_flanking_region
7_83550564_C_T	0.00753	q25.0	SEMA3E	4.409	0.351157	promoter_flanking_region
7_83551033_G_A	0.00753	q25.0	SEMA3E	2.535	0.4256
7_83551295_T_G	0.00753	q25.0	SEMA3E	1.354	0.723958
7_83551301_A_G	0.00753	q25.0	SEMA3E	3.691	0.668467
7_83551916_C_G	0.003952	q25.0	SEMA3E	1.398	0
7_83552420_A_G	0.00753	q25.0	SEMA3E	3.442	0.61503
7_83550306_T_C	0.00753	q25.0	SEMA3E	7.718	0.67565	promoter_flanking_region	Enhancer
7_83549738_A_G	0.00753	q25.0	SEMA3E	4.657	0.627435
7_83549501_C_T	0.00753	q25.0	SEMA3E	0.216	0.83534
7_83545483_A_C	0.00753	q25.0	SEMA3E	12.55	0.711199
7_83545891_G_T	0.00753	q25.0	SEMA3E	0.543	0
7_83546192_T_A	0.00753	q25.0	SEMA3E	6.019	0
7_83546193_C_T	0.00753	q25.0	SEMA3E	0.963	0
7_83546795_C_T	0.01388	q25.0	SEMA3E	0.155	0	enhancer	Enhancer
7_83546946_A_G	0.01388	q25.0	SEMA3E	15.39	0.787172	enhancer
7_83547020_A_G	0.01388	q25.0	SEMA3E	7.038	0.614033
7_83548608_T_C	0.00753	q25.0	SEMA3E	6.474	0.641817		Enhancer
7_83546471_G_T	0.00753	q25.0	SEMA3E	0.689	0.702594	enhancer
7_83538850_A_T	0.02932	q25.0	SEMA3E	4.611	0
7_83538923_T_C	0.01646	q25.0	SEMA3E	4.471	0.570662
7_83538459_G_A	0.04993	q25.0	SEMA3E	0.679	0.407259
7_83469583_G_A	0.0332	q25.0	SEMA3E	1.537	0.755827		Enhancer
7_83578884_C_T	0.01127	q25.0	SEMA3E	9.429	0.560449
7_83579370_T_C	0.0221	q25.0	SEMA3E	5.454	0.573034
7_83471583_C_T	0.0332	q25.0	SEMA3E	1.653	0
7_83471363_C_T	0.04717	q25.0	SEMA3E	3.936	0
7_83578146_T_C	0.0221	q25.0	SEMA3E	8.035	0.43734
7_83466902_A_T	0.04717	q25.0	SEMA3E	1.763	0.723931		Enhancer
7_83466652_C_A	0.04717	q25.0	SEMA3E	0.515	0		Enhancer
7_83577257_G_T	0.0221	q25.0	SEMA3E	0.305	0.197542
7_83563206_C_G	0.0221	q25.0	SEMA3E	2.893	0
7_83556423_C_T	0.0221	q25.0	SEMA3E	5.463	0
7_83556932_C_T	0.04992	q25.0	SEMA3E	2.106	0
7_83565181_C_T	0.04992	q25.0	SEMA3E	3.933	0.701382
7_83574542_T_G	0.0221	q25.0	SEMA3E	0.921	0.655326
7_83566472_G_T	0.0221	q25.0	SEMA3E	5.139	0
7_83569188_G_C	0.0221	q25.0	SEMA3E	4.874	0
7_83569594_C_T	0.04992	q25.0	SEMA3E	4.531	0.416505
7_83471752_T_C	0.03012	q21.0	SEMA3E	8.64	0.598735
7_83470879_G_T	0.01843	q21.0	SEMA3E	1.194	0.736821
7_83470868_T_A	0.01843	q21.0	SEMA3E	2.306	0.761229
7_83470402_C_T	0.01843	q21.0	SEMA3E	0.311	0
7_83477073_C_T	0.03012	q21.0	SEMA3E	1.694	0.248386
7_83509235_G_A	0.03882	q21.0	SEMA3E	0.337	0.233937
7_83515341_A_G	0.01391	q21.0	SEMA3E	0.907	0.682275	enhancer
7_83520419_G_A	0.01391	q21.0	SEMA3E	0.606	0.438855
7_83516959_G_A	0.01391	q21.0	SEMA3E	0.167	0.879843
7_83448186_C_T	0.03006	q21.0	SEMA3E	16.69	0.589331
7_83446811_T_A	0.03667	q21.0	SEMA3E	3.259	0.300859
7_83442555_A_C	0.03006	q21.0	SEMA3E	2.09	0.570619
7_83438363_A_G	0.03667	q21.0	SEMA3E	4.602	0
7_83437858_A_G	0.03667	q21.0	SEMA3E	6.044	0.666675
7_83466639_A_G	0.01267	q21.0	SEMA3E	0.523	0.639744		Enhancer
7_83458406_G_T	0.04934	q21.0	SEMA3E	0.671	0.502721
7_83457877_A_C	0.01843	q21.0	SEMA3E	0.245	0.658543	promoter_flanking_region
7_83456860_A_G	0.01843	q21.0	SEMA3E	0.181	0.503038
7_83456516_C_T	0.01759	q21.0	SEMA3E	1.422	0.404472
7_83462804_A_G	0.04934	q21.0	SEMA3E	3.244	0.819348	promoter
7_83462048_G_C	0.04934	q21.0	SEMA3E	1.175	0.442957	promoter
7_83462058_T_C	0.04934	q21.0	SEMA3E	2.727	0.48619	promoter
7_83593304_G_C	0.01388	q23.4	SEMA3E	0.546	0.769536
7_83507077_A_G	0.006303	q23.4	SEMA3E	9.721	0
7_83508341_C_T	0.006303	q23.4	SEMA3E	2.038	0
7_83509235_G_A	0.009143	q23.4	SEMA3E	0.337	0.233937
7_83514109_T_A	0.04231	q23.4	SEMA3E	6.609	0.305462	CTCF_binding_site
7_83520419_G_A	0.02459	q23.4	SEMA3E	0.606	0.438855
7_83515341_A_G	0.02459	q23.4	SEMA3E	0.907	0.682275	enhancer
7_83516959_G_A	0.02459	q23.4	SEMA3E	0.167	0.879843
7_83477073_C_T	0.01198	q23.4	SEMA3E	1.694	0.248386
7_83471752_T_C	0.01198	q23.4	SEMA3E	8.64	0.598735
7_83487325_C_T	0.03539	q23.4	SEMA3E	2.62	0.296399
7_83493602_A_G	0.03619	q23.4	SEMA3E	3.678	0.619827
7_83536193_T_C	0.005555	q23.4	SEMA3E	2.546	0.684787
7_83536233_A_T	0.005555	q23.4	SEMA3E	15.44	0
7_83537944_T_C	0.02891	q23.4	SEMA3E	13.31	0.833369
7_83537945_T_G	0.02891	q23.4	SEMA3E	10.73	0.77355
7_83537960_C_G	0.02891	q23.4	SEMA3E	2.047	0.777276
7_83529215_G_A	0.02459	q23.4	SEMA3E	0.495	0.815744
7_83526532_G_A	0.02459	q23.4	SEMA3E	3.674	0.492845
7_83527487_G_T	0.02459	q23.4	SEMA3E	0.102	0.666955
7_83533827_T_C	0.02459	q23.4	SEMA3E	3.691	0.768439
7_83533902_G_T	0.02459	q23.4	SEMA3E	0.241	0.79955
7_83531108_A_G	0.01091	q23.4	SEMA3E	4.601	0.82627
7_83390079_G_A	0.04705	q21.0	SEMA3E	6.766	0.381945
7_83394050_T_C	0.03006	q21.0	SEMA3E	3.222	0.374491
7_83564053_A_G	0.0256	q21.1	SEMA3E	0.835	0.71751
7_83546806_A_G	0.04611	q21.1	SEMA3E	11.78	0.393709	enhancer	Enhancer
7_83549635_G_A	0.04611	q21.1	SEMA3E	0.825	0.817089
7_83553145_G_A	0.02522	q21.1	SEMA3E	0.29	0
7_83552868_A_C	0.04611	q21.1	SEMA3E	1.259	0.7127
7_83564542_A_T	0.04611	q21.1	SEMA3E	0.974	0.702222
7_83642463_C_A	0.02522	q21.1	SEMA3E	0.004	0.220902
7_83629928_G_A	0.02522	q21.1	SEMA3E	3.162	0.573269	promoter_flanking_region
7_83636167_C_G	0.02522	q21.1	SEMA3E	2.521	0.727456
7_83630999_G_A	0.02522	q21.1	SEMA3E	3.93	0.76101
7_83620045_G_A	0.02522	q21.1	SEMA3E	0.512	0.672711
7_83582859_G_T	0.04611	q21.1	SEMA3E	0.918	0
7_83580833_A_G	0.04611	q21.1	SEMA3E	1.318	0.651517
7_83589975_C_T	0.04611	q21.1	SEMA3E	5.03	0.855636
7_83584767_T_C	0.04611	q21.1	SEMA3E	2.902	0.7863
7_83571120_T_C	0.0256	q21.1	SEMA3E	11.74	0.499092
7_83566921_C_G	0.04611	q21.1	SEMA3E	1.327	0.613812
7_83571487_A_C	0.04611	q21.1	SEMA3E	2.662	0.717741
7_83578838_T_C	0.04611	q21.1	SEMA3E	3.736	0.352537
7_83576736_G_T	0.04611	q21.1	SEMA3E	0.75	0.570545
7_83571702_T_C	0.04611	q21.1	SEMA3E	4.577	0.727203
7_83592016_G_T	0.04611	q21.1	SEMA3E	5.775	0.591815
7_83593095_A_T	0.04611	q21.1	SEMA3E	1.142	0.4846
7_83592181_G_A	0.04611	q21.1	SEMA3E	9.894	0
7_83596728_G_A	0.04611	q21.1	SEMA3E	0.933	0.781831
7_83599828_G_A	0.04611	q21.1	SEMA3E	6.756	0.740731
7_83598372_A_T	0.04611	q21.1	SEMA3E	14.52	0.339159
7_83598232_G_A	0.04611	q21.1	SEMA3E	1.141	0.674811
7_83598045_T_C	0.04611	q21.1	SEMA3E	7.69	0.824052
7_83438518_A_G	0.001503	q23.4	SEMA3E	0.402	0.447794
7_83438709_T_C	0.0003483	q23.4	SEMA3E	0.097	0.455976
7_83438875_T_C	0.005677	q23.4	SEMA3E	7.262	0.876626	enhancer
7_83439535_T_A	0.005677	q23.4	SEMA3E	6.457	0.514034	enhancer
7_83443091_T_C	0.001503	q23.4	SEMA3E	0.181	0.653091	enhancer
7_83444608_C_T	0.001503	q23.4	SEMA3E	0.547	0.732095	enhancer
7_83444917_C_T	0.005677	q23.4	SEMA3E	0.932	0.511895
7_83438363_A_G	0.0008185	q23.4	SEMA3E	4.602	0
7_83438154_T_G	0.0003483	q23.4	SEMA3E	2.506	0
7_83438120_G_T	0.0003483	q23.4	SEMA3E	0.69	0.744996
7_83432734_A_G	0.005677	q23.4	SEMA3E	1.099	0
7_83433269_A_G	0.005677	q23.4	SEMA3E	3.05	0.455815
7_83433822_G_C	0.005677	q23.4	SEMA3E	1.49	0
7_83434052_T_G	0.005677	q23.4	SEMA3E	0.206	0.814145
7_83436513_A_G	0.001503	q23.4	SEMA3E	2.937	0.615527
7_83436924_C_T	0.005677	q23.4	SEMA3E	2.106	0
7_83437858_A_G	0.0008185	q23.4	SEMA3E	6.044	0.666675
7_83437963_A_C	0.001503	q23.4	SEMA3E	5.7	0
7_83438069_A_T	0.001503	q23.4	SEMA3E	7.119	0.330421
7_83446811_T_A	0.0008185	q23.4	SEMA3E	3.259	0.300859
7_83432416_C_T	0.005677	q23.4	SEMA3E	0.13	0
7_83432203_T_C	0.005677	q23.4	SEMA3E	2.613	0.364047
7_83432062_T_C	0.006432	q23.4	SEMA3E	2.838	0.460183
7_83414915_T_A	0.03203	q23.4	SEMA3E	1.143	0.576727	promoter_flanking_region
7_83415169_C_T	0.03203	q23.4	SEMA3E	0.191	0.649592	promoter_flanking_region
7_83415228_T_G	0.03203	q23.4	SEMA3E	1.049	0.5501	promoter_flanking_region
7_83415260_T_C	0.03203	q23.4	SEMA3E	9.292	0.631389	promoter_flanking_region
7_83416487_T_G	0.002224	q23.4	SEMA3E	6.507	0.486855	promoter_flanking_region	Enhancer
7_83417020_G_C	0.01197	q23.4	SEMA3E	2.112	0.789938
7_83417023_A_G	0.001503	q23.4	SEMA3E	5.088	0.813832
7_83414626_A_G	0.03203	q23.4	SEMA3E	8.049	0
7_83414222_A_C	0.03203	q23.4	SEMA3E	3.699	0.471914
7_83411215_T_C	0.03203	q23.4	SEMA3E	5.639	0	CTCF_binding_site
7_83411524_T_G	0.03203	q23.4	SEMA3E	3.277	0
7_83411620_G_A	0.03203	q23.4	SEMA3E	4.783	0
7_83411879_T_C	0.002224	q23.4	SEMA3E	4.826	0.800146	enhancer
7_83412602_T_C	0.002224	q23.4	SEMA3E	5.79	0.684577
7_83417880_A_G	0.03203	q23.4	SEMA3E	0.012	0.570198
7_83417920_A_C	0.03203	q23.4	SEMA3E	7.532	0.692408
7_83425940_T_G	0.00774	q23.4	SEMA3E	1.288	0.718818
7_83427387_A_G	0.00774	q23.4	SEMA3E	1.809	0.506976	promoter_flanking_region
7_83427810_T_C	0.005677	q23.4	SEMA3E	15.41	0.62924	promoter_flanking_region	Enhancer
7_83428712_G_A	0.00774	q23.4	SEMA3E	2.291	0.637136	promoter_flanking_region
7_83424920_A_G	0.005677	q23.4	SEMA3E	5.285	0.754843	enhancer
7_83430372_T_C	0.005677	q23.4	SEMA3E	0.104	0.63292
7_83431103_A_G	0.03545	q23.4	SEMA3E	1.45	0.522858
7_83431161_T_C	0.005677	q23.4	SEMA3E	0.475	0.427148
7_83431605_T_C	0.005677	q23.4	SEMA3E	1.515	0.728059
7_83429511_T_C	0.005677	q23.4	SEMA3E	0.848	0.857964	promoter_flanking_region	Enhancer
7_83419630_G_C	0.002224	q23.4	SEMA3E	2.722	0.576966
7_83422080_G_A	0.03539	q23.4	SEMA3E	2.129	0.674194
7_83422207_A_G	0.002224	q23.4	SEMA3E	7.791	0.758506
7_83419755_C_T	0.03539	q23.4	SEMA3E	0.548	0
7_83462804_A_G	0.005555	q23.4	SEMA3E	3.244	0.819348	promoter
7_83462048_G_C	0.0009888	q23.4	SEMA3E	1.175	0.442957	promoter
7_83462058_T_C	0.0009888	q23.4	SEMA3E	2.727	0.48619	promoter
7_83466639_A_G	0.02055	q23.4	SEMA3E	0.523	0.639744		Enhancer
7_83470402_C_T	0.002224	q23.4	SEMA3E	0.311	0
7_83470862_C_A	0.0204	q23.4	SEMA3E	1.391	0
7_83470868_T_A	0.002224	q23.4	SEMA3E	2.306	0.761229
7_83470879_G_T	0.002224	q23.4	SEMA3E	1.194	0.736821
7_83458406_G_T	0.0009888	q23.4	SEMA3E	0.671	0.502721
7_83457877_A_C	0.002224	q23.4	SEMA3E	0.245	0.658543	promoter_flanking_region
7_83453346_T_C	0.001503	q23.4	SEMA3E	2.496	0.532577
7_83456516_C_T	0.0005407	q23.4	SEMA3E	1.422	0.404472
7_83456860_A_G	0.002224	q23.4	SEMA3E	0.181	0.503038
7_83450093_C_T	0.005677	q23.4	SEMA3E	0.039	0.593346	enhancer
7_83450209_C_T	0.005677	q23.4	SEMA3E	2.119	0.440685	enhancer
7_83450534_A_G	0.005677	q23.4	SEMA3E	4.005	0.40916	enhancer
7_83450669_T_C	0.005677	q23.4	SEMA3E	0.043	0.737896
7_83450981_C_A	0.001503	q23.4	SEMA3E	0.868	0.671655	enhancer
7_83451236_A_T	0.005677	q23.4	SEMA3E	2.767	0.241264	enhancer
7_83451700_C_G	0.005677	q23.4	SEMA3E	7.075	0.904844	enhancer	Enhancer
7_83410887_A_T	0.03203	q23.4	SEMA3E	2.729	0	CTCF_binding_site
7_83399943_C_T	0.007704	q21.0	SEMA3E	0.658	0.373088
7_83410904_G_A	0.002224	q23.4	SEMA3E	0.928	0	CTCF_binding_site
7_83425940_T_G	0.02273	q21.0	SEMA3E	1.288	0.718818
7_83427387_A_G	0.02273	q21.0	SEMA3E	1.809	0.506976	promoter_flanking_region
7_83432062_T_C	0.03667	q21.0	SEMA3E	2.838	0.460183
7_83428712_G_A	0.02273	q21.0	SEMA3E	2.291	0.637136	promoter_flanking_region
7_83401055_T_C	0.009874	q23.4	SEMA3E	0.859	0
7_83403836_C_T	0.006303	q23.4	SEMA3E	3.922	0.658671
7_83404380_G_C	0.01198	q23.4	SEMA3E	0.881	0.778904
7_83404405_T_C	0.03203	q23.4	SEMA3E	0.592	0
7_83399448_C_T	0.009874	q23.4	SEMA3E	1.134	0.591487
7_83399431_C_G	0.009874	q23.4	SEMA3E	5.851	0.699669
7_83396108_T_C	0.009874	q23.4	SEMA3E	1.247	0.635299
7_83396140_C_G	0.009874	q23.4	SEMA3E	0.551	0.631545
7_83398029_A_G	0.009874	q23.4	SEMA3E	4.24	0.842119
7_83398911_T_C	0.009874	q23.4	SEMA3E	5.352	0.694205
7_83409049_G_T	0.002224	q23.4	SEMA3E	7.657	0	CTCF_binding_site
7_83410776_T_A	0.03203	q23.4	SEMA3E	1.478	0	CTCF_binding_site
7_83410796_G_A	0.03203	q23.4	SEMA3E	1.757	0.653138	CTCF_binding_site
7_83410867_A_G	0.03203	q23.4	SEMA3E	0.107	0.863787	CTCF_binding_site
7_83410870_A_G	0.03203	q23.4	SEMA3E	6.672	0.863346	CTCF_binding_site
7_83406591_G_C	0.03203	q23.4	SEMA3E	0.22	0.396216
7_83406621_T_A	0.03203	q23.4	SEMA3E	2.901	0.544464
7_83406623_A_T	0.03203	q23.4	SEMA3E	4.032	0
7_83408435_C_A	0.03203	q23.4	SEMA3E	0.759	0.731536
7_83406713_A_T	0.03203	q23.4	SEMA3E	5.397	0.841302
7_83407051_C_G	0.03203	q23.4	SEMA3E	6.648	0.631297
7_83407729_C_T	0.03203	q23.4	SEMA3E	0.011	0
7_83406769_T_C	0.03203	q23.4	SEMA3E	14.69	0.397944
7_83404325_T_C	0.002224	q23.4	SEMA3E	1.387	0.771087
7_83378504_C_G	0.004208	q23.4	SEMA3E	0.637	0
7_83372239_T_C	0.02125	q23.4	SEMA3E	12.08	0.295901
7_83370376_T_C	0.005747	q23.4	SEMA3E	2.469	0.776324
7_83371076_A_G	0.001356	q23.4	SEMA3E	6.957	0.94152
7_83390759_G_A	0.009874	q23.4	SEMA3E	2.265	0.510794
7_83387222_T_C	0.03127	q23.4	SEMA3E	4.265	0.714766
14_23400597_A_G	0.02564	q21.0	MYH6	0.364	0.262049
14_23400597_A_G	0.04615	q23.4	MYH6	0.364	0.262049
14_23397950_T_C	0.03539	q23.4	MYH6	1.207	0.76005		Enhancer
14_23385063_T_C	0.02106	q21.2	MYH6	0.77	0.47094
14_23400597_A_G	0.0342	q25.0	MYH6	0.364	0.262049
17_34088866_T_C	0.04615	q23.4	ASIC2	4.192	0.745989
17_34085842_T_A	0.04615	q23.4	ASIC2	2.421	0.701374
17_33642220_C_A	0.02645	q25.0	ASIC2	1.302	0.427406	CTCF_binding_site
17_34041565_T_C	0.007869	q23.4	ASIC2	3.592	0
17_33958140_T_C	0.03765	q25.0	ASIC2	2.912	0.763423
17_33870210_T_C	0.0205	q25.0	ASIC2	1.523	0.886678
17_33872750_C_T	0.02834	q25.0	ASIC2	0.591	0.780477	promoter_flanking_region	Enhancer
17_33916530_A_G	0.04853	q25.0	ASIC2	3.164	0.655567
17_33910239_A_G	0.04657	q25.0	ASIC2	6.957	0.653912		Enhancer
17_33945214_A_G	0.03765	q25.0	ASIC2	0.782	0.74333
17_33929140_C_T	0.04717	q25.0	ASIC2	0.834	0	promoter_flanking_region	Enhancer
17_33930213_C_T	0.04818	q25.0	ASIC2	0.118	0	promoter_flanking_region	Enhancer
17_33879855_G_A	0.04513	q25.0	ASIC2	3.109	0.997065
17_33879303_A_G	0.04513	q25.0	ASIC2	8.203	0.502665
17_33882096_T_C	0.01752	q25.0	ASIC2	3.523	0.600725
17_33894144_C_T	0.04513	q25.0	ASIC2	17.04	0.762312
17_33894162_G_T	0.04513	q25.0	ASIC2	15.61	0
17_33888010_T_C	0.02834	q25.0	ASIC2	0.902	0.646593
17_33888184_G_A	0.02834	q25.0	ASIC2	0.129	0.487406
17_33246453_C_T	0.04993	q25.0	ASIC2	1.152	0.647428
17_33249836_G_A	0.04993	q25.0	ASIC2	1.563	0.404786
17_33250427_A_G	0.04993	q25.0	ASIC2	5.156	0.64606
17_33251331_C_T	0.04993	q25.0	ASIC2	0.941	0.874124
17_33251993_G_A	0.04993	q25.0	ASIC2	1.09	0.655879
17_33264379_T_C	0.01199	q25.0	ASIC2	5.446	0.740078		Enhancer
17_33264478_C_T	0.01199	q25.0	ASIC2	0.011	0		Enhancer
17_33265861_T_G	0.01199	q25.0	ASIC2	0.163	0
17_33266344_A_T	0.01199	q25.0	ASIC2	0.067	0	promoter_flanking_region	Enhancer
17_33267741_T_C	0.0442	q25.0	ASIC2	0.203	0	promoter_flanking_region	Enhancer
17_33268332_A_G	0.0442	q25.0	ASIC2	3.335	0	promoter_flanking_region	Enhancer
17_33268698_C_G	0.0442	q25.0	ASIC2	3.058	0.747583		Enhancer
17_33273281_A_G	0.02107	q25.0	ASIC2	21.6	0.61558
17_33272629_G_C	0.0442	q25.0	ASIC2	1.791	0.548979
17_33272054_A_G	0.0442	q25.0	ASIC2	0.119	0.659259
17_33269209_G_T	0.0442	q25.0	ASIC2	0.375	0	open_chromatin_region
17_33262683_G_A	0.0442	q25.0	ASIC2	4.585	0
17_33252854_G_A	0.04823	q25.0	ASIC2	0.434	0.493893
17_33254220_A_T	0.04993	q25.0	ASIC2	0.043	0.70069
17_33254402_T_C	0.04823	q25.0	ASIC2	0.075	0.629414
17_33254932_T_C	0.04993	q25.0	ASIC2	1.162	0.727573
17_33255691_G_T	0.04993	q25.0	ASIC2	0.489	0
17_33255703_G_A	0.04823	q25.0	ASIC2	3.261	0.733157
17_33256504_T_C	0.04993	q25.0	ASIC2	3.567	0.767281
17_33257037_G_A	0.04993	q25.0	ASIC2	3.48	0
17_33257445_T_C	0.04993	q25.0	ASIC2	1.929	0
17_33262679_C_T	0.01199	q25.0	ASIC2	12.93	0.767378
17_33262274_T_C	0.0442	q25.0	ASIC2	1.727	0.558421
17_33261928_T_C	0.02107	q25.0	ASIC2	3.964	0.834078
17_33273782_A_G	0.0442	q25.0	ASIC2	1.666	0
17_33273822_G_A	0.0442	q25.0	ASIC2	1.04	0.511153
17_33273823_A_G	0.0442	q25.0	ASIC2	0.754	0.505427
17_33282476_C_T	0.02912	q25.0	ASIC2	0.445	0.83315
17_33282477_T_G	0.02912	q25.0	ASIC2	0.241	0.886323
17_33279550_C_T	0.01199	q25.0	ASIC2	2.262	0.518245
17_33278677_T_C	0.0442	q25.0	ASIC2	3.432	0.683668
17_33273992_C_T	0.0442	q25.0	ASIC2	6.536	0.687659
17_33274028_T_C	0.0442	q25.0	ASIC2	0.543	0.526686
17_33274134_G_C	0.0442	q25.0	ASIC2	0.891	0.893541
17_33274145_G_C	0.0442	q25.0	ASIC2	5.265	0.911995
17_33274360_T_C	0.0442	q25.0	ASIC2	2.019	0.887176
17_33274521_A_G	0.0442	q25.0	ASIC2	0.844	0.79029
17_33274804_C_G	0.0442	q25.0	ASIC2	6.912	0.605065
17_33274815_A_G	0.0442	q25.0	ASIC2	10.87	0.711886
17_33274898_T_A	0.0442	q25.0	ASIC2	2.457	0.750886
17_33275014_A_C	0.0442	q25.0	ASIC2	1.343	0.321855
17_33275365_T_A	0.0442	q25.0	ASIC2	7.707	0
17_33275720_A_G	0.0442	q25.0	ASIC2	3.661	0.405104
17_33275726_A_T	0.0442	q25.0	ASIC2	5.5	0
17_33276091_G_C	0.01199	q25.0	ASIC2	4.048	0.455474
17_33278664_T_C	0.0442	q25.0	ASIC2	0.221	0.672533
17_33278332_G_A	0.0442	q25.0	ASIC2	5.716	0.555954
17_33276891_G_A	0.01199	q25.0	ASIC2	5.126	0.908914
17_33276720_A_T	0.0442	q25.0	ASIC2	0.935	0
17_33276704_A_G	0.0442	q25.0	ASIC2	12.47	0.745049
17_33276590_T_C	0.0442	q25.0	ASIC2	2.559	0.829864
17_33276434_C_T	0.0442	q25.0	ASIC2	3.559	0.488478
17_33276378_G_A	0.0442	q25.0	ASIC2	4.193	0.636338
17_33276970_C_G	0.0442	q25.0	ASIC2	1.558	0.584637
17_33094883_G_T	0.03765	q25.0	ASIC2	0.895	0.47121
17_33146651_C_T	0.0332	q25.0	ASIC2	8.075	0.781142
17_33150919_A_G	0.03786	q25.0	ASIC2	0.93	0.672644
17_33163398_C_T	0.03765	q25.0	ASIC2	6.315	0.733708
17_33110904_G_A	0.03765	q25.0	ASIC2	2.525	0.471589
17_33119842_C_T	0.007542	q25.0	ASIC2	2.051	0.629725
17_33106621_T_C	0.04513	q25.0	ASIC2	0.142	0.794617
17_33106432_T_A	0.04513	q25.0	ASIC2	5.59	0.790967
17_33104976_A_G	0.04513	q25.0	ASIC2	0.854	0.823306
17_33102974_A_G	0.03765	q25.0	ASIC2	0.533	0
17_33102356_G_A	0.0342	q25.0	ASIC2	0.232	0
17_33120565_C_G	0.004872	q25.0	ASIC2	0.208	0.875218
17_33128407_A_G	0.04377	q25.0	ASIC2	1.923	0.562573	promoter_flanking_region	Enhancer
17_33127849_T_C	0.01256	q25.0	ASIC2	4.127	0.842101	promoter_flanking_region	Enhancer
17_33122546_C_T	0.0005659	q25.0	ASIC2	0.143	0.600844
17_33122957_T_C	0.0005659	q25.0	ASIC2	3.559	0
17_33123646_C_G	0.01826	q25.0	ASIC2	3.745	0
17_33123734_G_A	0.0005659	q25.0	ASIC2	2.8	0
17_33126993_G_C	0.004771	q25.0	ASIC2	1.058	0
17_33126953_T_C	0.01826	q25.0	ASIC2	3.861	0.659518
17_33128406_T_C	0.01826	q25.0	ASIC2	2.729	0	promoter_flanking_region	Enhancer
17_33126899_C_T	0.003188	q25.0	ASIC2	1.847	0.604608
17_33125079_C_T	0.003188	q25.0	ASIC2	1.898	0
17_33124368_C_T	0.01826	q25.0	ASIC2	0.091	0
17_33125642_T_C	0.01826	q25.0	ASIC2	3.2	0
17_33501773_A_G	0.03967	q25.0	ASIC2	0.146	0
17_33501881_G_A	0.03967	q25.0	ASIC2	4.687	0
17_33501977_C_T	0.03967	q25.0	ASIC2	0.614	0.245355
17_33502148_G_A	0.03967	q25.0	ASIC2	4.623	0.140425
17_33502517_A_G	0.02867	q25.0	ASIC2	5.386	0.712823
17_33504709_G_A	0.03967	q25.0	ASIC2	4.471	0
17_33501525_C_T	0.03967	q25.0	ASIC2	2.514	0	CTCF_binding_site
17_33519330_G_A	0.04012	q25.0	ASIC2	0.085	0.46424
17_33426984_T_G	0.01311	q25.0	ASIC2	3.856	0.692887
17_33426848_A_T	0.01311	q25.0	ASIC2	0.213	0
17_33426444_G_T	0.01311	q25.0	ASIC2	4.138	0
17_33425813_T_C	0.01089	q25.0	ASIC2	0.572	0.606769
17_33425566_A_G	0.01089	q25.0	ASIC2	0.228	0
17_33425302_C_G	0.005939	q25.0	ASIC2	0.723	0
17_33426055_T_C	0.01311	q25.0	ASIC2	2.08	0.403643
17_33427597_T_C	0.01311	q25.0	ASIC2	0.957	0.434538
17_33395305_G_A	0.03144	q25.0	ASIC2	1.029	0.615105
17_33428100_T_G	0.01311	q25.0	ASIC2	3.809	0
17_33455656_T_A	0.01311	q25.0	ASIC2	13.17	0.576131
17_33435092_A_T	0.01311	q25.0	ASIC2	0.884	0
17_33437780_C_T	0.01311	q25.0	ASIC2	2.226	0.668436
17_33437107_T_C	0.01311	q25.0	ASIC2	3.18	0.941644
17_33436801_C_T	0.01311	q25.0	ASIC2	1.718	0.938923		Enhancer
17_33436666_C_T	0.01311	q25.0	ASIC2	3.867	0	enhancer	Enhancer
17_33428929_G_A	0.01311	q25.0	ASIC2	13.55	0.592513
17_33429965_T_G	0.01311	q25.0	ASIC2	3.258	0.781686
17_33431859_T_C	0.01311	q25.0	ASIC2	7.282	0.395911
17_33431655_G_A	0.01311	q25.0	ASIC2	0.3	0.67551
17_33448843_C_T	0.01311	q25.0	ASIC2	1.187	0.997936
17_33451418_G_A	0.01311	q25.0	ASIC2	1.124	0.623148
17_33451337_A_G	0.01311	q25.0	ASIC2	1.082	0.83203
17_33439908_C_G	0.01311	q25.0	ASIC2	1.308	0.780912
17_33444158_A_T	0.01311	q25.0	ASIC2	2.755	0
17_33446691_G_A	0.04012	q25.0	ASIC2	2.836	0.766246
17_33446600_G_A	0.01311	q25.0	ASIC2	3.807	0.852882
17_33446435_A_G	0.01311	q25.0	ASIC2	0.154	0.770805
17_33445730_C_G	0.01311	q25.0	ASIC2	1.858	0.19342
17_33260110_G_A	0.03741	q23.4	ASIC2	1.672	0.668559
17_33232498_C_T	0.02226	q23.4	ASIC2	0.3	0.696655
17_33330377_G_A	0.01443	q23.4	ASIC2	0.522	0.701639
17_33344318_A_C	0.03238	q23.4	ASIC2	0.117	0.31273	promoter_flanking_region
17_33101112_G_A	0.004083	q23.4	ASIC2	0.068	0.750492
17_33099138_A_G	0.04866	q23.4	ASIC2	1.146	0
17_33068845_C_G	0.01482	q23.4	ASIC2	0.033	0
17_33068653_C_T	0.04667	q23.4	ASIC2	0.712	0
17_33067532_A_T	0.03238	q23.4	ASIC2	3.598	0.548931
17_33065237_C_T	0.03238	q23.4	ASIC2	1.197	0.264063
17_33065255_T_C	0.03238	q23.4	ASIC2	1.995	0
17_33065298_C_A	0.03238	q23.4	ASIC2	0.481	0.620556
17_33022091_A_G	0.01593	q23.4	ASIC2	6.118	0.423967	CTCF_binding_site
17_33054800_T_C	0.03238	q23.4	ASIC2	7.414	0.650913
17_33052810_A_G	0.03238	q23.4	ASIC2	10.48	0	enhancer
17_33051567_A_G	0.03238	q23.4	ASIC2	2.917	0.803771
17_33048702_T_C	0.04667	q23.4	ASIC2	1.211	0.777378	CTCF_binding_site
17_33048705_C_T	0.04667	q23.4	ASIC2	0.293	0.844359	CTCF_binding_site
17_33049054_A_G	0.03238	q23.4	ASIC2	1.611	0.79739	CTCF_binding_site
17_33049170_G_A	0.00951	q23.4	ASIC2	0.168	0.768159	CTCF_binding_site
17_33049262_C_T	0.03238	q23.4	ASIC2	1.004	0	CTCF_binding_site
17_33049988_T_C	0.03238	q23.4	ASIC2	1.905	0	CTCF_binding_site
17_33049437_A_G	0.03238	q23.4	ASIC2	0.305	0.699829	CTCF_binding_site
17_33057040_T_C	0.001551	q23.4	ASIC2	0.071	0.815788
17_33057093_G_A	0.02926	q23.4	ASIC2	0.205	0.641459
17_33045643_C_G	0.03238	q23.4	ASIC2	0.381	0.528011
17_33042864_C_T	0.03238	q23.4	ASIC2	0.442	0
17_33044366_T_C	0.03238	q23.4	ASIC2	0.203	0.473611
17_33848278_G_A	0.04073	q23.4	ASIC2	0.974	0.940666
17_33848236_C_A	0.03619	q23.4	ASIC2	0.178	0.780875
17_33845908_T_C	0.04231	q23.4	ASIC2	0.513	0.971374
17_33842326_C_A	0.01549	q23.4	ASIC2	11.22	0.760915
17_33848549_T_C	0.03619	q23.4	ASIC2	5.15	0.562039
17_33839961_T_C	0.03619	q23.4	ASIC2	0.133	0
17_33850935_A_G	0.01549	q23.4	ASIC2	0.11	0.130183
17_33724056_A_C	0.04385	q23.4	ASIC2	0.585	0
17_33775146_C_T	0.04615	q23.4	ASIC2	0.849	0.751654
17_33775064_A_G	0.04615	q23.4	ASIC2	3.419	0.25754
17_33774879_C_T	0.04615	q23.4	ASIC2	7.595	0.291931
17_33774561_G_A	0.04615	q23.4	ASIC2	0.043	0.692285
17_33773875_A_C	0.04615	q23.4	ASIC2	0.585	0.742635
17_33773428_G_C	0.04615	q23.4	ASIC2	13.15	0.645497
17_33772591_G_A	0.04615	q23.4	ASIC2	0.536	0.151605
17_33771267_C_T	0.04615	q23.4	ASIC2	11.76	0.743923
17_33771319_G_A	0.04615	q23.4	ASIC2	0.458	0.69751
17_33771826_A_C	0.04615	q23.4	ASIC2	0.647	0
17_33771912_T_C	0.04615	q23.4	ASIC2	3.139	0.94832
17_33771004_A_C	0.01307	q23.4	ASIC2	5.369	0.466056
17_33540848_A_C	0.03631	q23.4	ASIC2	5.65	0.507216
17_33539314_T_G	0.03631	q23.4	ASIC2	12.87	0.789164	open_chromatin_region
17_33538322_T_G	0.03631	q23.4	ASIC2	0.366	0.645932
17_33535537_G_A	0.03964	q23.4	ASIC2	1.611	0.387276
17_33537490_G_C	0.03631	q23.4	ASIC2	0.072	0.356144
17_33538073_T_C	0.03631	q23.4	ASIC2	6.553	0.647326
17_33538283_A_G	0.03631	q23.4	ASIC2	1.943	0.785326
17_33535964_T_C	0.03631	q23.4	ASIC2	0.316	0.719871
17_33553656_C_A	0.04615	q23.4	ASIC2	1.028	0.560684
17_33504421_C_T	0.03539	q23.4	ASIC2	4.359	0.530454
17_33502618_T_A	0.0357	q23.4	ASIC2	1.386	0.628449
17_33607305_G_C	0.02891	q23.4	ASIC2	2.805	0
17_33592960_C_T	0.01966	q23.4	ASIC2	0.384	0.585664
17_33592154_C_G	0.01831	q23.4	ASIC2	0.59	0.368158
17_33364073_G_A	0.04825	q21.0	ASIC2	7.276	0.396777
17_33355642_A_G	0.01695	q21.0	ASIC2	8.89	0.768101		Enhancer
17_33357645_T_G	0.01695	q21.0	ASIC2	8.028	0
17_33361435_C_T	0.01695	q21.0	ASIC2	0.88	0.841343
17_33361259_C_A	0.01695	q21.0	ASIC2	0.504	0
17_33395305_G_A	0.028	q21.0	ASIC2	1.029	0.615105
17_33349473_A_G	0.004167	q21.0	ASIC2	2.358	0.812152
17_33441543_G_T	0.03855	q21.0	ASIC2	0.362	0.533287
17_33439908_C_G	0.0198	q21.0	ASIC2	1.308	0.780912
17_33437780_C_T	0.0198	q21.0	ASIC2	2.226	0.668436
17_33443453_G_A	0.03855	q21.0	ASIC2	0.784	0.491112
17_33446600_G_A	0.0198	q21.0	ASIC2	3.807	0.852882
17_33446435_A_G	0.0198	q21.0	ASIC2	0.154	0.770805
17_33445730_C_G	0.0198	q21.0	ASIC2	1.858	0.19342
17_33444158_A_T	0.0198	q21.0	ASIC2	2.755	0
17_33437107_T_C	0.0198	q21.0	ASIC2	3.18	0.941644
17_33431859_T_C	0.0198	q21.0	ASIC2	7.282	0.395911
17_33431655_G_A	0.0198	q21.0	ASIC2	0.3	0.67551
17_33436801_C_T	0.0198	q21.0	ASIC2	1.718	0.938923		Enhancer
17_33436666_C_T	0.0198	q21.0	ASIC2	3.867	0	enhancer	Enhancer
17_33435092_A_T	0.0198	q21.0	ASIC2	0.884	0
17_33461505_A_T	0.03855	q21.0	ASIC2	3.814	0.168879
17_33465589_G_C	0.03855	q21.0	ASIC2	0.873	0.580533		Enhancer
17_33448843_C_T	0.0198	q21.0	ASIC2	1.187	0.997936
17_33451337_A_G	0.0198	q21.0	ASIC2	1.082	0.83203
17_33455656_T_A	0.0198	q21.0	ASIC2	13.17	0.576131
17_33451418_G_A	0.0198	q21.0	ASIC2	1.124	0.623148
17_33400027_T_C	0.04348	q21.0	ASIC2	13.54	0.643081
17_33426444_G_T	0.0198	q21.0	ASIC2	4.138	0
17_33426055_T_C	0.0198	q21.0	ASIC2	2.08	0.403643
17_33425813_T_C	0.01522	q21.0	ASIC2	0.572	0.606769
17_33425566_A_G	0.01522	q21.0	ASIC2	0.228	0
17_33426848_A_T	0.0198	q21.0	ASIC2	0.213	0
17_33425302_C_G	0.01034	q21.0	ASIC2	0.723	0
17_33426984_T_G	0.0198	q21.0	ASIC2	3.856	0.692887
17_33427597_T_C	0.0198	q21.0	ASIC2	0.957	0.434538
17_33429965_T_G	0.0198	q21.0	ASIC2	3.258	0.781686
[truncated: 1,080 more rows]
