# Supplementary material for: Congenital heart defects genetic architecture in a small cohort: an integrated approach to prioritizing variants
Source: Front Cardiovasc Med. 2026 Jul 6;13:1850208. doi: 10.3389/fcvm.2026.1850208 (PMC13381780; doi:10.3389/fcvm.2026.1850208)
Supplement: Supplementary file 5 [file Table4.xlsx]

## Sheet: Coding
Chromosome	Position	Ref	Alt	Gene	CADD	DANN	rs
chr15	100152748	G	A	ADAMTS17	22.8	0.155895	rs72755233
chr2	159453735	A	G	BAZ2B	23.1	0.3822	rs10202670
chr1	201047168	G	A	CACNA1S	26.8	0.7648	rs3850625
chr11	85919368	C	T	CCDC83	25.1	0	rs12805520
chr1	97699535	T	C	DPYD	25.6	0	rs2297595
chr4	87616116	G	A	DSPP	22.5	0.459882	rs62651555
chr17	44359632	G	A	FAM171A2	27.7	0.551561	rs71371993
chr4	161386160	C	A	FSTL5	24.2	0.689382	rs3749598
chr6	29943377	C	A	HLA-A	20.2	0.290092	rs1059509
chr6	29944193	G	A	HLA-A	22.5	0.479667	rs9260180
chr6	31357110	G	C	HLA-B	20.6	0.758311	rs1131165
chr6	31357118	G	C	HLA-B	22.3	0	rs1131156
chr6	31356864	T	A	HLA-B	23.2	0	rs1050518
chr6	31356430	A	C	HLA-B	24.1	0.650051	rs41556312
chr6	31270378	G	A	HLA-C	21.9	0.220799	rs1050328
chr6	32641477	G	T	HLA-DQA1	23.4	0	rs1142331
chr6	32641478	G	T	HLA-DQA1	22.7	0	rs1142332
chr6	32642175	T	C	HLA-DQA1	24.7	0.433637	rs707949
chr6	32642197	T	G	HLA-DQA1	23.5	0.404935	rs707962
chr6	32580249	G	C	HLA-DRB1	25.3	0.656827	rs9269744
chr12	52791708	C	T	KRT3	24	0.788971	rs61929765
chr17	41462934	G	C	KRT32	22.7	0.656255	rs2604956
chr8	85109759	G	A	LRRCC1	22.7	0.382845	rs62525422
chr20	17969902	A	T	MGME1	20.7	0.421048	rs11551768
chr11	59211211	G	A	MPEG1	20.7	0.622942	rs7926933
chr16	56568886	G	A	MT4	26.7	0	rs11643815
chr2	127621988	C	G	MYO7B	22	0.64884	rs61744148
chr4	177335759	C	G	NEIL3	21.7	0.942023	rs7689099
chr13	52102139	T	G	NEK5	25.7	0	rs34756139
chr19	54982360	C	T	NLRP2	21.3	0	rs17699678
chr9	96937203	G	C	NUTM2G	20.1	0.507187	rs7866127
chr1	158399174	C	T	OR10T2	24.5	0.50239	rs61818749
chr14	64743149	C	T	PLEKHG3	22.5	0.596374	rs229649
chr11	47448793	G	A	RAPSN	31	0.58225	rs34312154
chr12	100314589	C	T	SCYL2	25.5	0	rs33968174
chr17	47709255	G	A	TBKBP1	22.4	0.817511	rs80267077
chr11	69063896	G	A	TPCN2	24.8	0.828106	rs72928978
chr1	117116730	C	T	TRIM45	24.1	0.654369	rs3738413
chr11	101489019	G	A	TRPC6	23.1	0	rs36111323
chr1	46309111	A	G	UQCRH	34	0.619378	rs41292543
chr13	52029760	G	A	UTP14C	24	0.715188	rs17402034
chr14	54981691	G	C	WDHD1	24.9	0.920296	rs61741224
chr19	984537	A	G	WDR18	24.1	0.998278	rs61732720
chr2	135350207	G	A	ZRANB3	24.1	0.690107	rs61744510
chr16	88533251	G	T	ZFPM1	22.2	0	rs71395304
chr17	78204884	C	T	AFMID	24.5	0	rs72897843
chr17	41420963	G	A	KRT37	22	0	rs8071814
chr3	142823607	G	T	PCOLCE2	23.1	0.927691	rs17554211
chr17	43801706	T	C	MPP3	27	0.773406	rs17742683
chr2	162352383	T	G	GCA	21.1	0.512527	rs17783344
chr19	48040649	G	C	CABP5	26.8	0	rs34862923
chr17	82831592	G	A	ZNF750	22.8	0	rs35653278
chr19	43416460	G	T	TEX101	20.8	0.627842	rs35033974
chr7	47877489	C	T	PKD1L1	21.8	0.655127	rs72601626
chr8	11808828	A	G	FDFT1	21.7	0	rs4731
chr6	33173503	G	A	COL11A2	33	0.994968	rs2855430
chr10	33186354	C	T	NRP1	20.5	0	rs2228638
chr2	101011463	C	T	TBC1D8	23.1	0.838662	rs1062062
chr6	31356433	G	A	HLA-B	22.6	0	rs12721827

## Sheet: Non-coding
Chromosome	Position	Ref	Alt	CADD	DANN	rs	eQTL (4F)	Regulome
chr10	66368957	T	C	20.3	0.610855	rs61867319		5
chr10	68721457	G	A	20.4	0.753771	rs2275935		1f
chr10	70966521	C	T	20.1	0	rs827270		5
chr10	75639753	A	G	22.5	0.267136	rs61860532		4
chr10	86700069	G	A	20.7	0.766579	rs41306868		1f
chr10	8910589	C	T	20.5	0.967233	rs17413266		2b
chr11	103173309	A	G	20.9	0.466567	rs11225578		7
chr11	113642777	A	T	22.2	0	rs17610557		1f
chr11	113948061	T	C	22.2	0.822294	rs11607692		1f
chr11	115060855	G	C	20.8	0.810832	rs717129		4
chr11	11778421	T	C	21.6	0.67963	rs1455264		7
chr11	13788827	T	A	21.6	0.698638	rs12800744		7
chr11	30715263	C	T	21.6	0	rs292434		4
chr11	30899744	A	G	20.7	0.802565	rs273561		7
chr11	32527867	G	T	20.9	0	rs17749506		3a
chr11	34632224	T	G	22.1	0.281638	rs17358295		2a
chr11	42967778	C	G	21.6	0.253087	rs17495282		1f
chr11	46119871	G	A	20.7	0.77686	rs148683230		1f
chr11	8300942	G	T	22	0.723201	rs67931609		5
chr12	113650985	G	A	22	0	rs16942978		7
chr12	13408572	T	C	21.1	0.857577	rs12581982		7
chr12	24518727	A	T	20.9	0	rs11047486		7
chr12	41800854	C	G	20.7	0	rs117333505		5
chr12	47759262	G	A	20.9	0.555289	rs12813049		1f
chr12	55974117	C	G	22.1	0.540606	rs75639074		1b
chr12	69493007	T	G	20.3	0.216298	rs221098		1f
chr12	76542943	A	T	21.1	0.377627	rs79585429		1f
chr12	80493855	T	G	20.2	0.387791	rs78155497		1f
chr12	81312410	A	G	22.3	0.549528	rs118128431		7
chr12	89117674	T	A	20.6	0	rs61924957		1b
chr12	90060262	G	A	20.8	0.241394	rs12427103		1f
chr12	98699059	A	G	20.2	0.740413	rs76211385		1a
chr13	105017561	A	G	21.3	0.804673	rs72649393		7
chr13	105035421	T	A	21.9	0.690867	rs9586701		4
chr13	22374912	G	A	20.4	0.658394	rs9510146		6
chr13	22383461	A	G	20.7	0.388514	rs9506849		5
chr13	59667961	T	C	20.3	0.77597	rs17718875		6
chr13	72180053	C	T	20.1	0.678294	rs79772176		6
chr13	85249986	G	A	20.4	0.271006	rs17351586		7
chr13	94061141	T	C	21.2	0.913896	rs17791653		4
chr14	25226701	A	G	22	0.577963	rs17212065		2b
chr14	29149968	T	C	20.7	0.561119	rs17114546		4
chr14	33356326	A	G	21.7	0	rs11156786		5
chr14	70907845	G	C	20.4	0.322245	rs113468911		1b
chr14	72894134	G	T	21.8	0.578112	rs78898062		1f
chr14	80336761	A	C	20.5	0	rs17766314		4
chr15	36886540	A	G	21.4	0.716471	rs12898820		4
chr15	37883514	T	G	20.4	0	rs17556145		5
chr15	59878609	C	T	21.1	0.662667	rs56334814		3a
chr15	59995738	A	C	21.8	0.812252	rs36104379		4
chr15	61479215	C	A	21.1	0.726658	rs62005992		2b
chr15	66180704	T	C	21.7	0.78754	rs11858700		1f
chr15	66802853	T	C	21.4	0	rs113582329		4
chr15	67748437	G	A	20.7	0	rs28730809		1f
chr15	73749321	T	C	20.7	0.640361	rs57292194		4
chr15	96948005	G	A	22.5	0	rs148240988		4
chr16	13538827	A	C	20.1	0	rs4781503		5
chr16	17147499	T	C	21.9	0.948791	rs2125192		6
chr16	17512739	G	A	20.8	0	rs74014047		1b
chr16	19173243	T	C	20.2	0.409707	rs76602090		4
chr16	28078908	A	T	21.2	0.40021	rs62031313		1f
chr16	51072948	A	G	20.9	0.696385	rs17250080		5
chr16	51568403	G	T	21	0.574725	rs76019747		1f
chr16	53002388	G	T	21.8	0.794694	rs72812140		5
chr16	54059269	G	T	20.4	0.542307	rs856973		4
chr16	62567007	A	G	20.3	0.61695	rs288647		5
chr16	64793581	T	G	22	0	rs1424003		7
chr16	76159694	A	G	21	0.426298	rs67576240		2b
chr16	7711734	G	T	20.7	0	rs72778533		7
chr16	77788583	C	T	21.8	0	rs114040387		1f
chr16	82858053	A	G	20.8	0.527714	rs17740866		5
chr17	12654406	A	G	21.7	0.845202	rs34728414		7
chr17	12666125	G	A	20.6	0.792238	rs76148496		4
chr17	2090836	T	C	21.6	0.228466	rs17834271		4
chr17	29292532	C	T	21	0.797523	rs4609913		1f
chr17	57294797	G	A	21.8	0.65101	rs11657906		2b
chr17	57424024	T	C	21	0.722789	rs17761545		1d
chr18	37563897	A	G	22	0.202947	rs76655181		4
chr18	38121392	A	G	20.6	0	rs35759702		7
chr18	40705118	A	T	21.6	0.81283	rs10502741		6
chr18	41028818	A	G	21.5	0.961783	rs16973990		5
chr18	42302030	A	C	21.2	0.81269	rs17683224		5
chr18	48399892	C	A	20.2	0.102409	rs9807127		1f
chr18	52740824	A	G	20.8	0	rs75634284		5
chr18	56250101	G	C	21.1	0.873345	rs112418066		4
chr18	66683141	C	T	21.7	0.715511	rs2068422		1f
chr18	74875697	G	T	20.3	0.880732	rs17055790		7
chr18	78424766	A	T	21.7	0	rs76966570		4
chr19	31607853	A	G	20.5	0.28933	rs35191666		5
chr19	39247938	G	A	22.9	0.535199	rs117648444		4
chr1	155072656	G	A	21.6	0	rs72702267		1f
chr1	158007963	C	A	20.2	0.808853	rs1888821		4
chr1	159208879	C	T	20.5	0.402563	rs3027034	eQTL	4
chr1	164065320	G	T	21.1	0.887441	rs12142145		5
chr1	164229366	C	A	20.8	0.700042	rs73023142		4
chr1	179475676	A	G	21.9	0	rs61826032		7
chr1	192112217	T	C	20.5	0	rs16834026		7
chr1	200077228	A	T	20.3	0.393167	rs61819922		1f
chr1	208774552	T	C	21.9	0.505018	rs12076124		6
chr1	208774689	G	A	20.3	0.601547	rs11119127		7
chr1	217138509	G	A	22.1	0.842231	rs12749238		1f
chr1	217140192	A	T	21	0.477045	rs77623117		2b
chr1	219365556	G	A	21.2	0	rs74768246		2b
chr1	234809599	G	A	21.4	0.65821	rs369480235		1f
chr1	34842990	A	G	21.9	0.339834	rs11577735		1d
chr1	37325389	G	A	21.3	0	rs4140534		1f
chr1	38207571	G	A	20.3	0.896407	rs6687006		4
chr1	49337431	A	G	20.7	0.400132	rs35466861		1f
chr1	52082049	T	C	21.8	0	rs61782475		1f
chr1	56542225	T	G	20.7	0.755005	rs61772620		2b
chr1	60142123	T	C	21.6	0.723511	rs78768736		2b
chr1	80534154	T	C	20.7	0.394501	rs12124232		1f
chr1	81614025	A	G	21.7	0.443974	rs12141847		4
chr1	90731652	G	A	21.2	0	rs77101500		1f
chr1	94218581	T	A	21.5	0	rs80066701		4
chr1	95372028	A	G	20.4	0.633562	rs76041397		1f
chr1	98405283	A	G	20.6	0	rs72721807		5
chr20	22404256	G	T	22	0.456768	rs12481108		1b
chr20	31587870	T	G	20.6	0.930921	rs113882388		1f
chr20	39253674	A	G	20.7	0.396245	rs6129229		2b
chr20	40787325	T	A	21.7	0.661024	rs13045208		6
chr20	40887300	C	T	20.2	0.822915	rs74385674		2b
chr20	41855783	G	A	22.2	0.114521	rs11698912		2b
chr20	58418721	A	G	20.6	0.393036	rs77335005		1f
chr20	58651187	G	C	20.5	0.469562	rs78496733		1a
chr20	6687532	G	A	21.6	0.549555	rs2206920		4
chr21	19888318	T	C	20.9	0.428884	rs73893977		5
chr22	26661299	G	A	21	0	rs56207652		1b
chr22	29710402	G	A	21.7	0	rs74529349		1f
chr2	133145746	A	G	22	0.35212	rs13432172		7
chr2	150899008	A	C	22.1	0	rs79953851		7
chr2	155638499	T	G	20.2	0.507797	rs13010842		7
chr2	156629758	T	C	22.4	0.636902	rs62176654		7
chr2	15996980	A	G	21.7	0.368743	rs75251145		5
chr2	172981402	A	C	22.2	0	rs16861119		1f
chr2	175362841	T	C	20.5	0.262829	rs4972754		7
chr2	180567832	C	A	20.6	0	rs16867327		1f
chr2	19541219	T	C	22.5	0.706675	rs16986619		4
chr2	201928797	G	A	20.6	0	rs7573217		1f
chr2	205030645	A	G	21.2	0.687634	rs13417895		3b
chr2	206866648	A	G	20.8	0.877442	rs77085290		5
chr2	207107946	G	A	21.1	0.331317	rs10515947		1f
chr2	217437590	T	G	21	0	rs17806637		1f
chr2	236169086	A	C	20.7	0.649986	rs72974743		1b
chr2	26384947	T	C	21.4	0	rs4665853		5
chr2	34216850	C	G	20.3	0.567181	rs12470804		7
chr2	37672266	G	A	20.9	0	rs17523989		1a
chr2	37675969	T	C	21.7	0	rs59984376		1f
chr2	48891009	T	A	21.1	0.791376	rs79103588		4
chr2	57470983	G	A	20.5	0	rs74629198		2b
chr2	58277548	T	A	20.3	0	rs12614056		1f
chr2	60104021	A	G	20.2	0.488301	rs17329181		7
chr2	60317507	T	A	20.6	0.714821	rs62144670		5
chr2	66926540	T	C	20.4	0.842849	rs76573344		1f
chr2	79950670	G	A	20.3	0.836266	rs76743271		5
chr3	103574965	G	T	20.3	0.519125	rs57514931		6
chr3	114628674	A	C	20.7	0	rs17680775		7
chr3	132172193	A	G	21.8	0.972886	rs73211906		1f
chr3	135301415	C	T	20.3	0.550037	rs879299041		5
chr3	135749505	T	C	22.1	0.741015	rs9880138		5
chr3	147418283	T	G	20.6	0.863014	rs55764470		2b
chr3	162921149	T	C	21	0.500642	rs16847382		5
chr3	169151195	G	C	21.8	0.774635	rs13090186		4
chr3	187744934	C	G	20.2	0.668857	rs80031434		4
chr3	194071320	C	T	20.1	0.403537	rs149774077		1a
chr3	20724792	G	C	20.7	0.523026	rs7645845		6
chr3	21864895	A	G	20.7	0	rs2138237		4
chr3	34021272	A	C	21.1	0	rs77430037		5
chr3	55122717	A	G	21.3	0.735604	rs62256240		5
chr3	55131124	A	G	20.4	0.640469	rs1973002		5
chr3	55131210	A	G	21.7	0.689539	rs17054864		7
chr3	61644194	A	G	20.4	0.70768	rs56736230		3a
chr3	61811887	A	G	21.7	0.2129	rs77751751		4
chr3	65956145	A	G	22.6	0.389818	rs115529404		2a
chr3	71595704	G	A	20.6	0.547387	rs73096869		1f
chr3	71735170	A	G	20.8	0.721196	rs73090632	eQTL	1f
chr3	72468889	A	G	20.9	0.836513	rs9832314		6
chr3	76777320	T	G	20.2	0.692854	rs75632380		2b
chr3	82691575	A	C	21.2	0.302495	rs78984105		6
chr4	108226401	A	G	20.6	0.760109	rs75961906		5
chr4	110964275	C	T	21.4	0.815704	rs13116360		1f
chr4	11307482	A	T	21.3	0.842455	rs17383700		4
chr4	131082003	A	G	20.6	0	rs17446555		7
chr4	140154030	G	A	20.7	0.683453	rs72714251		4
chr4	149328601	T	G	20.9	0.724889	rs72724024		5
chr4	168489003	G	C	21.9	0.476061	rs62333775		1f
chr4	182138373	T	G	20.3	0.345544	rs79680098		4
chr4	24132897	C	T	20.4	0.707669	rs7672932		5
chr4	32764089	T	C	21.7	0	rs61791645		5
chr4	38343700	A	C	21.4	0.551872	rs12503873		3a
chr4	41749306	G	A	21.7	0.893128	rs28727473		4
chr4	43993655	A	G	21.4	0.611421	rs188198259		1f
chr4	53442437	G	A	20.9	0.652022	rs12506661		7
chr4	63390060	T	C	21.9	0.677799	rs76153207		6
chr4	72758411	T	G	21.1	0.477075	rs77016131		1f
chr4	81635576	A	G	20.1	0	rs72649254		1f
chr4	85805576	T	C	20.3	0.757973	rs11733669		5
chr5	122699290	T	C	22.2	0	rs10044811		1b
chr5	125410788	A	G	21.3	0.496709	rs1491068		2b
chr5	133519699	A	G	21.9	0	rs75535822		2b
chr5	133666549	G	A	20.6	0.185622	rs13168582		7
chr5	133668982	G	A	21.5	0	rs10061102		7
chr5	134089359	C	T	20.8	0.585274	rs78780560		1f
chr5	145834975	G	A	20.3	0.533981	rs12658784		1b
chr5	166762269	A	C	20.9	0.827741	rs6891017		5
chr5	169308410	A	C	21.6	0.995645	rs56788493		5
chr5	171309040	T	G	21.2	0.370457	rs3806930		4
chr5	24234726	T	C	20.2	0.350766	rs12658743		5
chr5	2546948	G	A	22.1	0.519618	rs13189651		5
chr5	26168856	A	G	20.6	0.541781	rs80058173		7
chr5	26610767	T	G	20.2	0.73229	rs77738334		4
chr5	29222867	A	G	20.6	0	rs35324054		5
chr5	53480310	A	C	20.4	0.515113	rs1043643898		#N/A
chr5	62260435	T	C	21.4	0.775181	rs72767062		2b
chr5	66870786	G	A	20.2	0	rs36138		4
chr5	73246537	G	T	20.8	0	rs62361406		4
chr5	73282331	G	C	20.9	0.824741	rs10066689		1f
chr5	77645477	T	C	21.3	0.576783	rs34752877		4
chr5	79753302	A	G	21	0.65041	rs392314		5
chr5	81760165	T	G	20.3	0.687936	rs73768121		5
chr5	84401071	T	A	20.2	0	rs16901089		5
chr5	88484615	T	C	21.7	0.640267	rs17419291		1f
chr6	101472784	A	C	21.3	0.558366	rs78014006		7
chr6	108985478	T	C	20.7	0.976741	rs12212402		1f
chr6	129008008	A	G	20.1	0.799592	rs17724256		4
chr6	155671304	C	T	20.9	0.797685	rs62427491		7
chr6	156217993	G	T	21.6	0.678884	rs76506164		5
chr6	167971075	G	A	20.1	0	rs1044292		7
chr6	19678592	T	A	21.2	0.781834	rs73370883		7
chr6	32227244	G	A	20.5	0.478223	rs17201826		1f
chr6	32518555	C	G	33	0.635826	rs201788268		5
chr6	33128746	T	G	22.7	0.505076	rs28361079		1b
chr6	33272092	C	T	21.7	0.993489	rs17215231	eQTL	1f
chr6	37698124	A	G	21.5	0	rs11968296		1f
chr6	40179330	G	A	21.7	0.478731	rs11970580		1f
chr6	40576413	T	C	21.9	0.712309	rs75688475		5
chr6	51550603	T	C	22.1	0	rs17752328		2b
chr6	8369758	G	A	20.2	0	rs72823653		5
chr7	112745919	A	G	20.4	0.832681	rs17482390		1f
chr7	114534179	T	C	21.7	0.793753	rs17373157		1f
chr7	115394890	T	C	21.6	0	rs73201936		5
chr7	128106341	C	A	21.5	0.901118	rs57463770		1b
chr7	130144720	G	A	20.8	0.888976	rs76767239		1f
chr7	19109044	T	A	21	0.886143	rs17140680		4
chr7	26670047	G	A	20.9	0.229997	rs3735549		4
chr7	26690121	G	A	20.9	0	rs17291131		1f
chr7	44606586	G	A	20.7	0.808163	rs17551563		1b
chr7	4984909	G	A	21.7	0.768551	rs9689983		7
chr7	68043194	G	A	21.9	0.293216	rs75009669		7
chr7	96773655	G	A	21.9	0.612937	rs76720952		1f
chr8	102301752	T	C	20.8	0	rs10505024		1f
chr8	128465235	C	A	20.9	0	rs75769950		5
chr8	129750591	C	T	20.2	0	rs16904150		7
chr8	17246679	G	A	20.7	0	rs117960717		1f
chr8	20550043	G	C	21.7	0.457211	rs10503681		1f
chr8	32547272	G	A	20.4	0.643656	rs34445647		1a
chr8	59064275	A	G	20.8	0.512523	rs16924532		5
chr8	59108503	A	T	21.2	0.433622	rs117475728		1f
chr8	64584976	T	C	21.5	0	rs11775784		1f
chr8	64588410	T	C	21.2	0.896518	rs72656444		1f
chr8	71606249	G	T	21.7	0.824079	rs191053825		5
chr8	71804615	T	C	21.8	0.51711	rs10101859		2b
chr8	93041768	T	C	22.2	0.370467	rs60373132		1f
chr9	108272043	A	C	22.2	0.897907	rs35638233		4
chr9	117278639	T	A	21.6	0.546684	rs7875463		4
chr9	125515463	T	C	22	0.358375	rs10986783		1b
chr9	126227758	A	T	22	0.764079	rs13289019		1b
chr9	15683077	A	G	20.4	0.643099	rs7035422		7
chr9	17901319	T	C	21	0.81262	rs10963326		2b
chr9	2018965	T	C	20.4	0.929625	rs72687570		2a
chr9	23831033	A	G	22	0.728956	rs7869806		1b
chr9	25190964	T	A	20.7	0.712907	rs17782613		5
chr9	29207378	A	G	21	0.791422	rs12684954		7
chr9	74711322	A	T	22.1	0.684143	rs11144071		4
chr9	76193577	T	C	20.8	0.888575	rs10869729		7
chr9	79970306	G	T	20.2	0	rs77503431		4
chr9	95511023	T	G	22.6	0	rs145965565	eQTL	1a
chr9	9817047	T	C	20.8	0.854103	rs12684795		5
chr9	98192633	G	A	21.7	0.651436	rs112047739		1f
